# Supplementary material for: Statistical modelling for precision agriculture: A case study in optimal environmental schedules for Agaricus Bisporus production via variable domain functional regression
Source: PLoS One. 2017 Sep 29;12(9):e0181921. doi: 10.1371/journal.pone.0181921 (PMC5621675; doi:10.1371/journal.pone.0181921)
Supplement: S1 Data — (ZIP) [file pone.0181921.s001.zip]

Archive with 82 entries (56 files):
- code_data/code/
- code_data/code/julia/
- code_data/code/julia/2015mushrun.jl
- code_data/code/R/
- code_data/code/R/.Rproj.user/
- code_data/code/R/.Rproj.user/742E0703/
- code_data/code/R/.Rproj.user/742E0703/ctx/
- code_data/code/R/.Rproj.user/742E0703/presentation/
- code_data/code/R/.Rproj.user/742E0703/sdb/
- code_data/code/R/.Rproj.user/742E0703/sdb/prop/
- code_data/code/R/.Rproj.user/742E0703/sdb/prop/31AAFBFA
- code_data/code/R/.Rproj.user/742E0703/sdb/prop/5F074A42
- code_data/code/R/.Rproj.user/742E0703/sdb/prop/F60E3CA7
- code_data/code/R/.Rproj.user/742E0703/sdb/prop/INDEX
- code_data/code/R/.Rproj.user/742E0703/sdb/s-840EB818/
- code_data/code/R/.Rproj.user/742E0703/sdb/s-840EB818/8291BDEC
- code_data/code/R/.Rproj.user/742E0703/sdb/s-840EB818/A0B0765F
- code_data/code/R/.Rproj.user/742E0703/sdb/s-840EB818/F556727
- code_data/code/R/.Rproj.user/742E0703/sdb/s-840EB818/lock_file
- code_data/code/R/.Rproj.user/742E0703/viewer-cache/
- code_data/code/R/.Rproj.user/B4A446FD/
- code_data/code/R/.Rproj.user/B4A446FD/bibliography-index/
- code_data/code/R/.Rproj.user/B4A446FD/ctx/
- code_data/code/R/.Rproj.user/B4A446FD/explorer-cache/
- code_data/code/R/.Rproj.user/B4A446FD/jobs/
- code_data/code/R/.Rproj.user/B4A446FD/jobs/92B674BD-output.json
- code_data/code/R/.Rproj.user/B4A446FD/presentation/
- code_data/code/R/.Rproj.user/B4A446FD/profiles-cache/
- code_data/code/R/.Rproj.user/B4A446FD/sources/
- code_data/code/R/.Rproj.user/B4A446FD/sources/prop/
- code_data/code/R/.Rproj.user/B4A446FD/sources/prop/1A6C03B0
- code_data/code/R/.Rproj.user/B4A446FD/sources/prop/2EBF7382
- code_data/code/R/.Rproj.user/B4A446FD/sources/prop/4FC33FA9
- code_data/code/R/.Rproj.user/B4A446FD/sources/prop/63009189
- code_data/code/R/.Rproj.user/B4A446FD/sources/prop/A8F24D85
- code_data/code/R/.Rproj.user/B4A446FD/sources/prop/A988FA1D
- code_data/code/R/.Rproj.user/B4A446FD/sources/prop/B897DF96
- code_data/code/R/.Rproj.user/B4A446FD/sources/prop/C7B6E619
- code_data/code/R/.Rproj.user/B4A446FD/sources/prop/FCDDB502
- code_data/code/R/.Rproj.user/B4A446FD/sources/prop/INDEX
- code_data/code/R/.Rproj.user/B4A446FD/sources/session-D945723A/
- code_data/code/R/.Rproj.user/B4A446FD/sources/session-D945723A/3C537CF2
- code_data/code/R/.Rproj.user/B4A446FD/sources/session-D945723A/3C537CF2-contents
- code_data/code/R/.Rproj.user/B4A446FD/sources/session-D945723A/49746321
- code_data/code/R/.Rproj.user/B4A446FD/sources/session-D945723A/49746321-contents
- code_data/code/R/.Rproj.user/B4A446FD/sources/session-D945723A/52E22D9D
- code_data/code/R/.Rproj.user/B4A446FD/sources/session-D945723A/52E22D9D-contents
- code_data/code/R/.Rproj.user/B4A446FD/sources/session-D945723A/630270FE
- code_data/code/R/.Rproj.user/B4A446FD/sources/session-D945723A/630270FE-contents
- code_data/code/R/.Rproj.user/B4A446FD/sources/session-D945723A/6C82C9B1
- code_data/code/R/.Rproj.user/B4A446FD/sources/session-D945723A/6C82C9B1-contents
- code_data/code/R/.Rproj.user/B4A446FD/sources/session-D945723A/74688DB8
- code_data/code/R/.Rproj.user/B4A446FD/sources/session-D945723A/74688DB8-contents
- code_data/code/R/.Rproj.user/B4A446FD/sources/session-D945723A/9739FDE2
- code_data/code/R/.Rproj.user/B4A446FD/sources/session-D945723A/9739FDE2-contents
- code_data/code/R/.Rproj.user/B4A446FD/sources/session-D945723A/A2201D01
- code_data/code/R/.Rproj.user/B4A446FD/sources/session-D945723A/A2201D01-contents
- code_data/code/R/.Rproj.user/B4A446FD/sources/session-D945723A/A8E97E01
- code_data/code/R/.Rproj.user/B4A446FD/sources/session-D945723A/A8E97E01-contents
- code_data/code/R/.Rproj.user/B4A446FD/sources/session-D945723A/B462A9E0-contents
- code_data/code/R/.Rproj.user/B4A446FD/sources/session-D945723A/lock_file
- code_data/code/R/.Rproj.user/B4A446FD/tutorial/
- code_data/code/R/.Rproj.user/B4A446FD/viewer-cache/
- code_data/code/R/.Rproj.user/shared/
- code_data/code/R/.Rproj.user/shared/notebooks/
- code_data/code/R/.Rproj.user/shared/notebooks/patch-chunk-names
- code_data/code/R/.Rproj.user/shared/notebooks/paths
- code_data/code/R/2015_mush_fda_run.R
- code_data/code/R/2015_mush_gam (copy).R
- code_data/code/R/2015_mush_gam.R
- code_data/code/R/2015_mush_gam_four_vars.R
- code_data/code/R/2015_mush_gam_three_vars.R
- code_data/code/R/2015_mush_gam_two_vars.R
- code_data/code/R/2015_mush_imputation.R
- code_data/code/R/2015_mush_run.R
- code_data/code/R/flirti.R
- code_data/code/R/mush.R
- code_data/code/R/mushcompile.R
- code_data/code/R/mushroom.Rproj
- code_data/data/
- code_data/data/regDM.csv
- code_data/data/yieldsDM.csv
