# Supplementary material for: Statistical modelling for precision agriculture: A case study in optimal environmental schedules for Agaricus Bisporus production via variable domain functional regression
Source: PLoS One. 2017 Sep 29;12(9):e0181921. doi: 10.1371/journal.pone.0181921 (PMC5621675; doi:10.1371/journal.pone.0181921)
Supplement: S1 Data — (ZIP) [file pone.0181921.s001.zip › code_data/code/R/2015_mush_fda_run.R]

######################################################
#FDA
######################################################
yieldH=yield[CompostProvider=="Hooymans"&Wateringsystem=="New"]
yieldH=yield[CompostProvider=="CNC"&Wateringsystem %in% c("Old","OLD")]
yieldH

allH=all[yieldH$FileName]


# airtempdf=data.frame(airtempdf)
# names(airtempdf)=filenames
regcov="Literssprinkledlm2"
# regcov="Fan"
plot(allH[[2]][[regcov]],type="l",col=1,ylim=c(0,90),xlim=c(0,1960))
for(i in 3:length(allH)){
  lines(allH[[i]][[regcov]],col=i-1)    
}


regcov="Evaporationghm2"
plot(tail(allH[[2]][[regcov]],250),type="l",col=1,ylim=c(-20,120))
for(i in 3:length(allH)){
  lines(tail(allH[[i]][[regcov]],250),col=i-1)    
}


mintime=min(foreach(dtt=allH,.combine="c")%do%{
  nrow(dtt)
})

maxtime=max(foreach(dtt=allH,.combine="c")%do%{
  nrow(dtt)
})

allc=foreach(dtt=allH)%dopar%{
  dtt[1:mintime]
}

regcov="Literssprinkledlm2"
regcov="Evaporationghm2"
plot(allc[[2]][[regcov]],type="l",col=1,ylim=c(0,90),xlim=c(0,mintime))
for(i in 3:length(allc)){
  lines(allc[[i]][[regcov]],col=i-1)    
}

regcov="Fan"
plot(allc[[2]][[regcov]],type="l",col=1,ylim=c(0,90),xlim=c(0,mintime))
for(i in 3:length(allc)){
  lines(allc[[i]][[regcov]],col=i-1)    
}

regcov="AirtemperatureC"
airtempdf=foreach(df=allc,.combine="cbind")%do%{
  df[[regcov]]
}

regcov="Literssprinkledlm2"
waterdf=foreach(df=allc,.combine="cbind")%do%{
  df[[regcov]]
  #   d=c(0,diff(df[[regcov]]))
  #   rollapply(d,48,sum,fill="left",align="right",partial=T)
}


regcov="Fan"
fandf=foreach(df=allc,.combine="cbind")%do%{
  df[[regcov]]
}

regcov="Evaporationghm2"
evapdf=foreach(df=allH,.combine="cbind")%do%{
  tail(df[[regcov]],250)
}

len=nrow(airtempdf)
# len=tot
num=ncol(airtempdf)
# len=dataind[nrow(dataind),1]

ymin=min(apply(airtempdf,2,min))
ymax=max(apply(airtempdf,2,max))
fbasis=create.bspline.basis(c(1,len),norder=18)

fbasis=create.bspline.basis(c(1,len),norder=3,nbasis=18)
# fbasis=create.fourier.basis(c(1,len),65)
fdParobj=fdPar(fbasis)
plot(fbasis)
airtempfit = smooth.basis(1:len,y=airtempdf, fdParobj)
# plotfit.fd(datadf,argvals=1:2071,fdobj=ffit$fd)
plot(airtempfit$fd,ylim=c(ymin,ymax),col=1:7,lty=1:7)
# points(dataind, datadf)

ymin=min(apply(waterdf,2,min))
ymax=max(apply(waterdf,2,max))
fbasis=create.bspline.basis(c(1,len),norder=4,nbasis=18)
# fbasis=create.bspline.basis(c(1,len),norder=1,nbasis=18)

# fbasis=create.fourier.basis(c(1,len),65)
fdParobj=fdPar(fbasis)
plot(fbasis)
waterfit = smooth.basis(1:len,y=waterdf, fdParobj)
# plotfit.fd(datadf,argvals=1:2071,fdobj=ffit$fd)
plot(waterfit$fd,ylim=c(ymin,ymax),col=1:7,lty=1:7)
# points(dataind, datadf)

waterderivfd=deriv.fd(waterfit$fd)
plot(waterderivfd)

ymin=min(apply(fandf,2,min))
ymax=max(apply(fandf,2,max))
# fbasis=create.bspline.basis(c(1,len),norder=18)
fbasis=create.bspline.basis(c(1,len),norder=1,nbasis=100)
# fbasis=create.fourier.basis(c(1,len),65)
fdParobj=fdPar(fbasis)
plot(fbasis)
fanfit = smooth.basis(1:len,y=fandf, fdParobj)
# plotfit.fd(datadf,argvals=1:2071,fdobj=ffit$fd)
plot(fanfit$fd,ylim=c(ymin,ymax),col=1:7,lty=1:7)
# points(dataind, datadf)


ymin=min(apply(evapdf,2,min))
ymax=max(apply(evapdf,2,max))
# fbasis=create.bspline.basis(c(1,len),norder=18)
fbasis=create.bspline.basis(c(1,250),norder=4,nbasis=18)
# fbasis=create.fourier.basis(c(1,len),65)
fdParobj=fdPar(fbasis)
plot(fbasis)
evapfit = smooth.basis(1:250,y=evapdf, fdParobj)
# plotfit.fd(datadf,argvals=1:2071,fdobj=ffit$fd)
plot(evapfit$fd,ylim=c(ymin,ymax),col=1:7,lty=1:7)
# points(dataind, datadf)


regcov="AirtemperatureC"
plot(allc[[2]][[regcov]],type="l",col=1,ylim=c(ymin,ymax))
for(i in 3:length(allc)){
  lines(allc[[i]][[regcov]],col=i-1)    
}
regcov="Literssprinkledlm2"
plot(allc[[2]][[regcov]],type="l",col=1,ylim=c(ymin,ymax))
for(i in 3:length(allc)){
  lines(allc[[i]][[regcov]],col=i-1)    
}

plot(waterdf[,1],type="l",col=1,ylim=c(ymin,ymax))
for(i in 2:length(allc)){
  lines(waterdf[,i],col=i-1)    
}
regcov="Fan"
plot(allc[[2]][[regcov]],type="l",col=1,ylim=c(ymin,ymax))
for(i in 3:length(allc)){
  lines(allc[[i]][[regcov]],col=i-1)    
}


############################################################################

plot(airtempfit$fd,col=1:7,lty=1:7)
plot(waterfit$fd,col=1:7,lty=1:7)


plot(mean(airtempfit$fd),col="red")
# lines(dt[[1]])

# xlist      = vector("list",1)
# xlist      = vector("list",2)
xlist      = vector("list",3)
xlist[[1]] = rep(1,num)
xlist[[2]] = airtempfit$fd
xlist[[3]] = waterderivfd
# xlist[[4]] = fanfit$fd

# betafdPar      = fdPar(betabasis)
# betaList       = vector("list",1)
# betaList       = vector("list",2)
betaList       = vector("list",3)
betaList[[1]]=create.constant.basis(c(1,len))
# betaList[[2]]=create.bspline.basis(c(1,len),10)
# betaList[[3]]=create.bspline.basis(c(1,len),10)
# betaList[[2]]=create.fourier.basis(c(1,len),5)
betaList[[2]]=create.bspline.basis(c(1,len),norder=3,nbasis=10)
betaList[[3]]=create.bspline.basis(c(1,len),norder=3,nbasis=10)
# betaList[[4]]=create.bspline.basis(c(1,len),norder=3,nbasis=20)


fRegressList = fRegress(yieldH$YieldTotalkgsqm,xlist,betaList)
# summary(fRegressList)
# fRegressList$yfdPar
plot(fRegressList$betaestlist[[1]]$fd)
plot(fRegressList$betaestlist[[2]]$fd)
plot(fRegressList$betaestlist[[3]]$fd)
# plot(fRegressList$betaestlist[[4]]$fd)


# plot(log(yield$Yield_Total_kg))
#intercept
inprod(betaList[[1]],fRegressList$betaestlist[[1]]$fd)
#1st component - air temp
inprod(airtempfit$fd,fRegressList$betaestlist[[2]]$fd)
mean(inprod(airtempfit$fd,fRegressList$betaestlist[[2]]$fd))
#2nd component - water
inprod(waterderivfd,fRegressList$betaestlist[[3]]$fd)
mean(inprod(waterderivfd,fRegressList$betaestlist[[3]]$fd))

for(i in 2:length(dt)){
  pdfM(paste0(gsub('[^a-zA-Z0-9]', '', names(dt)[i]),".pdf"))
  print(lineplot(dt,times,i))
  dev.off()
}

tot=nrow(evapdf)
len=tot
num=ncol(evapdf)
xlist      = vector("list",2)
xlist[[1]] = rep(1,num)
xlist[[2]] = evapfit$fd

betaList       = vector("list",2)
betaList[[1]]=create.constant.basis(c(1,len))
betaList[[2]]=create.bspline.basis(c(1,len),norder=2,nbasis=12)

fRegressList = fRegress(log(yield$Yield_Total_kg),xlist,betaList)
# summary(fRegressList)
# fRegressList$yfdPar
plot(fRegressList$betaestlist[[1]]$fd)
plot(fRegressList$betaestlist[[2]]$fd)

# dtt=read.xlsx2(paste0(folder,roomdate,".xlsx"),2
#                ,colClasses=rep("numeric",80),stringsAsFactors=FALSE)
# dtdate=read.xlsx2(paste0(folder,roomdate,".xlsx"),2,colIndex=1,
#                colClasses="numeric")
# strptime(dtdate[,1],format="%d/%m/%Y %H:%M")
#   as.POSIXct((dtdate[1:len,1]-25569)*86400, tz="GMT", origin="1970-01-01")


######################################################
#flirti
######################################################

library(lpSolve)
source('~/Dropbox/projects/2015_mushroom_production/code/R/flirti.R')
attach(testdata)

p=100
n=50
fbasis=create.bspline.basis(c(1,p),norder=8)
# fbasis=create.fourier.basis(c(1,len),65)
fdParobj=fdPar(fbasis)
plot(fbasis)


it = smooth.basis(1:p,y=t(X), fdParobj)
plot(it$fd)

xlist      = vector("list",1)
# xlist[[1]] = rep(1,n)
xlist[[1]] = it$fd

betaList       = vector("list",1)
# betaList[[1]]=create.constant.basis(c(1,p))
betaList[[1]]=create.bspline.basis(c(1,p),5)

fRegressList = fRegress(as.numeric(Y),xlist,betaList)
plot(fRegressList$betaestlist[[1]]$fd)


testfit <- flrti(Y,X,sigma=.0002,weight=.1,plot=T)
lines(seq(0,1,length=100),beta,col=2)


######################################################

resp=yieldH$YieldTotalkgsqm
airtempdf2=t(airtempdf[seq(1,1715,by=17),])
n=nrow(airtempdf2)
p=ncol(airtempdf2)

ymin=min(apply(airtempdf2,1,min))
ymax=max(apply(airtempdf2,1,max))

testfit <- flrti(resp,airtempdf2,sigma=1,weight=0.1,plot=T,deriv=3)

testfit <- flrti(resp,airtempdf2,sigma=0.01,weight=0.01,plot=T,deriv=3)

testfitcv <- flrti.cv(resp,airtempdf2,sigma=c(1,0.1,0.01,0.001,0.0001,0.00001),
                      weight=c(1,0.1,0.01,0.001,0.0001,0.00001),deriv=3)

###################################################
#show fda 


# all[[97]][[1]]=strptime(all[[97]][[1]], "%d-%m-%Y %I:%M:%S %p")
# plot(all[[97]]$AirtemperatureC)
# 
# ggplot(all[[97]],aes(x=date_time,y=AirtemperatureC))+
#   geom_point()+
#   xlab("Date")+
#   stat_smooth(method = lm, formula = y~ns(x,df=105),se=FALSE)
# 
#   geom_smooth(aes(formula=y ~ s(3, bs = "cs")))
# 
# n <- 100
# d <- data.frame(x = 1:n, y = rnorm(n))
# ggplot(d,aes(x,y)) + geom_point() + 
#   geom_line(data=data.frame(spline(d, n=n*10)))

airtempdf=data.frame(all[[97]]$AirtemperatureC)


len=nrow(airtempdf)
# len=tot
num=ncol(airtempdf)
# len=dataind[nrow(dataind),1]

ymin=min(apply(airtempdf,2,min))
ymax=max(apply(airtempdf,2,max))

airtempdf=all[[97]]$AirtemperatureC
fbasis=create.bspline.basis(c(1,len),norder=18)

fbasis=create.bspline.basis(c(1,len),norder=3,nbasis=18)

fdParobj=fdPar(fbasis)

pdfWMed("basis.pdf")
par(ask=F)
plot(fbasis)
dev.off()

airtempfit = smooth.basis(1:len,y=airtempdf, fdParobj)
# plotfit.fd(datadf,argvals=1:2071,fdobj=ffit$fd)

pdfWMed("singletemp.pdf")
par(ask=F)
plot(airtempfit$fd,ylim=c(ymin,ymax),ylab="Airtemperature")
points(airtempdf,col="pink")
dev.off()
##################################################

regcov="AirtemperatureC"
airtempdf=foreach(df=allc,.combine="cbind")%do%{
  df[[regcov]]
}

len=nrow(airtempdf)
# len=tot
num=ncol(airtempdf)
# len=dataind[nrow(dataind),1]

ymin=min(apply(airtempdf,2,min))
ymax=max(apply(airtempdf,2,max))
fbasis=create.bspline.basis(c(1,len),norder=18)

fbasis=create.bspline.basis(c(1,len),norder=3,nbasis=18)

fdParobj=fdPar(fbasis)
plot(fbasis)
airtempfit = smooth.basis(1:len,y=airtempdf, fdParobj)
# plotfit.fd(datadf,argvals=1:2071,fdobj=ffit$fd)

pdfWMed("multtemp.pdf")
par(ask=F)
plot(airtempfit$fd,ylim=c(ymin,ymax),
     ylab="Airtemperature",col=1:7,lty=1:7)
dev.off()
