# Supplementary material for: Statistical modelling for precision agriculture: A case study in optimal environmental schedules for Agaricus Bisporus production via variable domain functional regression
Source: PLoS One. 2017 Sep 29;12(9):e0181921. doi: 10.1371/journal.pone.0181921 (PMC5621675; doi:10.1371/journal.pone.0181921)
Supplement: S1 Data — (ZIP) [file pone.0181921.s001.zip › code_data/code/R/2015_mush_gam (copy).R]

library(mgcv)

inds=1:length(all)
#filter only Hooymans and new watering system data
inds2=yield$Wateringsystem=="New"&yield$CompostProvider=="Hooymans"
# inds=yield$Wateringsystem=="Old"&yield$CompostProvider=="CNC"


alllen=foreach(d=all[inds],.combine="c")%do%{
  nrow(d)
}
maxlen=max(alllen)

#pad out smaller rows with NA values
tempdf=foreach(d=all[inds],.combine="rbind")%do%{
  t=d$AirtemperatureC
  c(t,rep(NA,maxlen-length(t)))
}

#pad out smaller rows with NA values
waterdf=foreach(d=all[inds],.combine="rbind")%do%{
  t=diff(d$Literssprinkledlm2)
  c(0,t,rep(NA,maxlen-length(t)))
}

Y=yield$YieldTotalkgsqm[inds]
X=tempdf
# X=waterdf


#get Ti
T.i=alllen-1
t.vec=0:(maxlen-1)
f="gaussian"

N <- nrow(X)
J <- ncol(X)
K <- 40

# Assign coordinate matrices
t.mat <- matrix(t.vec, nrow=N, ncol=J, byrow=TRUE)
# s.mat <- matrix(seq(0,1,length=J), nrow=N, ncol=J, byrow=TRUE) 
T.mat <- matrix(T.i, nrow=N, ncol=J)
t.mat.01 <- (t.mat-min(t.mat))/(max(t.mat)-min(t.mat)) 
T.mat.01 <- (T.mat-min(T.mat))/(max(T.mat)-min(T.mat))

# # Domain-standardized X functions
# X.ds <- t(apply(X, 1, function(x) {
#   J.i <- sum(!is.na(x))
#   if (J.i==1) {
#     y <- rep(x[1], J)
#   } else {
#     y <- approx(x=seq(0,1,length=J.i), y=x[1:J.i], 
#     xout=seq(0,1,length=J))$y
#   }
#   y
# }))

# X.ni <- X.ds
# X.lin <- X.ds * T.mat
# X.qud <- X.ds * T.mat^2

# Get mean function on both the t and s scales (s - standardised)
idx <- !is.na(as.vector(X))
fit.mean.t <- gam(X[idx] ~ s(t.mat[idx], T.mat[idx], k=K)) 
mean.mat.t <- matrix(nrow=N,ncol=J)
mean.mat.t[idx] <- predict(fit.mean.t) #only fill non-NA points 
# fit.mean.s <- gam(as.vector(X.ds)~s(as.vector(s.mat), as.vector(T.mat), k=K)) 
# mean.mat.s <- matrix(predict(fit.mean.s), nrow=N, ncol=J)

pdfWMed("meanall.pdf")
par(ask=F)
plot(mean.mat.t[1,],type="l",ylim=c(16,21),col="darkred")
for(i in 2:nrow(mean.mat.t)){
  col="green"
  if(inds2[i]){
    col="darkred"
  }
  lines(mean.mat.t[i,],col=col,lty=i)
}
dev.off()

# pdfWMed("means.pdf")
# par(ask=F)
# plot(mean.mat.s[1,],type="l")
# for(i in 2:nrow(mean.mat.s)){
#   lines(mean.mat.s[i,],col=i,lty=i)
# }
# dev.off()
# 
# pdfWMed("x.pdf")
# par(ask=F)
# plot(X.ds[1,],type="l",ylim=c(15,23))
# for(i in 2:nrow(X.ds)){
#   lines(X.ds[i,],col=i,lty=i)
# }
# dev.off()


# De-mean
X.unt.dm <- X- mean.mat.t
# X.ds.dm<- X.ds - mean.mat.s
# X.ni.dm<- X.ni- matrix(colMeans(X.ni ), nrow=N, ncol=J, byrow=TRUE)
# X.lin.dm <- X.lin - matrix(colMeans(X.lin), nrow=N, ncol=J, byrow=TRUE) 
# X.qud.dm <- X.qud - matrix(colMeans(X.qud), nrow=N, ncol=J, byrow=TRUE)

# pdfWMed("meanuntdm.pdf")
par(ask=F)
plot(X.unt.dm[1,],type="l")
for(i in 2:nrow(X.unt.dm)){
  lines(X.unt.dm[i,],col=i,lty=i)
}
# dev.off()

par(ask=F)
plot(X[1,],type="l",ylim=c(14,23),col="blue")
for(i in 2:nrow(X)){
  if(inds2[i]){
    col="blue"
  } else{
    col="red"
  }
  lines(X[i,],col=col,lty=i)
}

# Final preparation of the predictor matrices for gam
J.mat <- matrix(apply(X,1,function(x) sum(!is.na(x))), nrow=N, ncol=J) 
X.unt.dm <- X.unt.dm/J.mat
# X.lag.dm <- t(apply(X.unt.dm, 1, function(x) {
# c(rep(NA,sum(is.na(x))), x[!is.na(x)])
# }))
# 

X.unt.dm[is.na(X.unt.dm)] <- 0
# X.lag.dm[is.na(X.lag.dm)] <- 0
# X.ds.dm<- X.ds.dm/J
# X.ni.dm<- X.ni.dm/J
# X.lin.dm <- X.lin.dm/J
# X.qud.dm <- X.qud.dm/J

# Fit each model
fit.unt <- gam(Y ~ s(t.mat.01, T.mat.01, by=X.unt.dm, k=K), family=f, method="REML")
fit.unt.not.01 <- gam(Y ~ s(t.mat, T.mat, by=X.unt.dm, k=K), family=f, method="REML")
# fit.lag <- gam(Y ~ s(t.mat.01, T.mat.01, by=X.lag.dm, k=K), family=f, method="REML")
# fit.ds.tprs <- gam(Y ~ s(t.mat.01, T.mat.01, by=X.ds.dm, k=K), family=f, method="REML")
# fit.ds.tpbs <- gam(Y ~ te(t.mat, T.mat, bs="ps", by=X.ds.dm, k=c(15,10)), family=f, method="REML")
# fit.ni
# <- gam(Y ~ s(t.mat, by=X.ni, 
# bs="ps", k=30), family=f, 
# method="REML")
# fit.lin <- gam(Y ~ s(t.mat, by=X.ni, 
# bs="ps", k=30) +
# s(t.mat, by=X.lin, bs="ps", k=30), family=f, method="REML") fit.qud <- gam(Y ~ s(t.mat, by=X.ni, 
# bs="ps", k=30) +
# s(t.mat, by=X.lin, bs="ps", k=30) +
# s(t.mat, by=X.qud, bs="ps", k=30), family=f, method="REML") 4

library(shape)
pd<-plot.gam(fit.unt,pers=T,ticktype="detailed",scheme=2)
x=pd[[1]]$x
y=pd[[1]]$y
z=matrix(pd[[1]]$fit,nrow=length(x),ncol=length(y))
ylens=y/max(y)
for(i in 1:(nrow(z))){
  z[ceiling(ylens[i]*nrow(z)):nrow(z),i]=NA
}
pd<-plot.gam(fit.unt,pers=T,ticktype="detailed",col=drapecol(z))

pd<-plot.gam(fit.unt.not.01,pers=T,ticktype="detailed",scheme=2)
x=pd[[1]]$x
y=pd[[1]]$y
z=matrix(pd[[1]]$fit,nrow=length(x),ncol=length(y))
ylens=y/max(y)
for(i in 1:(nrow(z))){
  z[ceiling(ylens[i]*nrow(z)):nrow(z),i]=NA
}
pd<-plot.gam(fit.unt.not.01,pers=T,ticktype="detailed",col=drapecol(z))
pd<-plot.gam(fit.unt.not.01,pers=T,ticktype="detailed",col=drapecol(z),theta=145)

pdfSQLar("coeffnTrawallT.pdf")
pd<-plot.gam(fit.unt,pers=T,ticktype="detailed",col=drapecol(z))
dev.off()


pdfSQLar("coeffnTnonstandcutT.pdf")
persp(x,y,z,col=drapecol(z),ticktype="detailed",zlab="Temp coefficient function",
      xlab="Time",ylab="Duration",theta = 30, phi = 30)
dev.off()

pdfWMed("x.pdf")
par(ask=F)
l=nrow(z)-colSums(is.na(z))
plot(z[1:l[1],2],type="l",ylim=c(-15,10),xlim=c(0,40))
for(i in 2:nrow(z)){
  lines(z[1:l[i],i],col=i,lty=i)
}
dev.off()

cols=terrain.colors(40)

plot(z[1:ceiling(ylens[2]*nrow(z)),2],type="l",ylim=c(-15,10),xlim=c(0,40),col=cols[1])
for(i in 2:nrow(z)){
  lines(z[1:floor(ylens[i]*nrow(z)),i],,col=cols[i])
}

# plot(z[2,1:floor(ylens[2]*nrow(z))],type="l",ylim=c(-15,10),xlim=c(0,40),col=cols[1])
# for(i in 3:nrow(z)){
#   lines(z[i,1:floor(ylens[i]*nrow(z))],col=cols[i],lty=i)
# }
