# Supplementary material for: Statistical modelling for precision agriculture: A case study in optimal environmental schedules for Agaricus Bisporus production via variable domain functional regression
Source: PLoS One. 2017 Sep 29;12(9):e0181921. doi: 10.1371/journal.pone.0181921 (PMC5621675; doi:10.1371/journal.pone.0181921)
Supplement: S1 Data — (ZIP) [file pone.0181921.s001.zip › code_data/code/R/2015_mush_gam.R]

p_load(mgcv)
p_load(doMC)
p_load(shape)

# K=25

# v="AirtemperatureC",Literssprinkledlm2,Evaporationghm2,
#Co2productionghm2,Oxygen,HumDeficitinletgkg

inds=1:length(all)
vars=c("AirtemperatureC","Co2productionghm2","Oxygen","HumDeficitinletgkg")

# vars=c("AirtemperatureC","Co2productionghm2","Oxygen","HumDeficitinletgkg","Evaporationghm2")
# Ks=c(20,30,15,20)
ks=seq(5,50,5)
Ks=c(15,25,15,5)

# ks=c(5,25,5)
# v1=vars[comb[1,cc]]
# v2=vars[comb[2,cc]]
# K1=Ks[comb[1,cc]]
# K2=Ks[comb[2,cc]]
# v="Oxygen"
# K=15
# v="AirtemperatureC"
# K=20
# dif=F
v="AirtemperatureC"
K=15
# cc=1

expres=foreach(cc = 1:length(vars))%do%{
#   foreach(K = ks)%dopar%{   
  v=vars[cc]
  dif=F
  K=Ks[cc]
inds=1:length(all)
#filter only Hooymans and new watering system data
inds2=yield$Wateringsystem=="New"&yield$CompostProvider=="Hooymans"
# inds=yield$Wateringsystem=="Old"&yield$CompostProvider=="CNC"
# inds=yield$Wateringsystem=="New"&yield$CompostProvider=="Hooymans"


alllen=foreach(d=all[inds],.combine="c")%do%{
  nrow(d)
}
maxlen=max(alllen)


#pad out smaller rows with NA values
X=foreach(d=all[inds],.combine="rbind")%do%{
  if(dif){
    t=diff(d[,get(v)])
  }
  else{
    t=d[,get(v)]
  }
  c(t,rep(NA,maxlen-length(t)))
}

Y=yield$YieldTotalkgsqm[inds]
Xs=yield$Compostfilledkgsqm[inds]
  # X=tempdf
# X=waterdf

#get Ti
T.i=alllen-1
t.vec=0:(maxlen-1)
f="gaussian"

N <- nrow(X)
J <- ncol(X)
#  K <- 150

# Assign coordinate matrices
t.mat <- matrix(t.vec, nrow=N, ncol=J, byrow=TRUE)
# s.mat <- matrix(seq(0,1,length=J), nrow=N, ncol=J, byrow=TRUE) 
T.mat <- matrix(T.i, nrow=N, ncol=J)
t.mat.01 <- (t.mat-min(t.mat))/(max(t.mat)-min(t.mat)) 
T.mat.01 <- (T.mat-min(T.mat))/(max(T.mat)-min(T.mat))

# Get mean function on both the t and s scales (s - standardised)
idx <- !is.na(as.vector(X))
# fit.mean.t <- gam(X[idx] ~ s(t.mat[idx], T.mat[idx], k=K))
  #
fit.mean.t <- gam(X[idx] ~ s(t.mat[idx], T.mat[idx], k=50))   
mean.mat.t <- matrix(nrow=N,ncol=J)
mean.mat.t[idx] <- predict(fit.mean.t) #only fill non-NA points 
# fit.mean.s <- gam(as.vector(X.ds)~s(as.vector(s.mat), as.vector(T.mat), k=K)) 
# mean.mat.s <- matrix(predict(fit.mean.s), nrow=N, ncol=J)
  
pdfWMed(paste0("raw",v,".pdf"))
par(ask=F)
plot(X[1,],type="l",col="blue",
     ylim=c(quantile(X,0.001,na.rm=T),quantile(X,0.999,na.rm=T)),xlab="t",ylab=v)
for(i in 2:nrow(X)){
  if(inds2[i]){
    col="blue"
  } else{
    col="red"
  }
  lines(X[i,],col=col,lty=i)
}
dev.off()

pdfWMed(paste0("meanall",v,"K",K,".pdf"))
par(ask=F)
plot(mean.mat.t[1,],type="l",col="blue",
     ylim=c(min(mean.mat.t,na.rm=T),max(mean.mat.t,na.rm=T)),
     xlab="t",ylab=paste(v,"mean curves"))
for(i in 2:nrow(mean.mat.t)){
  col="red"
  if(inds2[i]){
    col="blue"
  }
  lines(mean.mat.t[i,],col=col,lty=i)
}
dev.off()


# De-mean
X.unt.dm <- X- mean.mat.t


  
# Final preparation of the predictor matrices for gam
J.mat <- matrix(apply(X,1,function(x) sum(!is.na(x))), nrow=N, ncol=J) 
X.unt.dm <- X.unt.dm/J.mat
X.unt.dm[is.na(X.unt.dm)] <- 0

# Fit each model
# fit.unt <- gam(Y ~ s(t.mat.01, T.mat.01, by=X.unt.dm, k=K), family=f, method="REML")
fit.unt.not.01 <- gam(Y ~ Xs+s(t.mat, T.mat, by=X.unt.dm, k=K), family=f, method="REML")

# fit.unt.not.01.f <- gam(Y ~ factor(cnc)+s(t.mat, T.mat, by=X.unt.dm, k=K), 
#                                  family=f, method="REML")


# plot(fitted(fit.unt.not.01),residuals(fit.unt.not.01))
# plot(fitted(fit.unt.not.01),Y)


# p_load(shape)
# pd<-plot.gam(fit.unt,pers=T,ticktype="detailed",scheme=2)
# x=pd[[1]]$x
# y=pd[[1]]$y
# z=matrix(pd[[1]]$fit,nrow=length(x),ncol=length(y))
# ylens=y/max(y)
# for(i in 1:(nrow(z))){
#   z[ceiling(ylens[i]*nrow(z)):nrow(z),i]=NA
# }
# pd<-plot.gam(fit.unt,pers=T,ticktype="detailed",col=drapecol(z))

  
cols=terrain.colors(40)
  
pdfWMed(paste0("o.pdf"))
pd<-plot.gam(fit.unt.not.01,pers=T,ticktype="detailed",scheme=2)
dev.off()
x=pd[[1]]$x
y=pd[[1]]$y
z=matrix(pd[[1]]$fit,nrow=length(x),ncol=length(y))
maxz=-100000
minz=100000
ylens=y/max(y)
for(i in 1:(nrow(z))){
  z[ceiling(ylens[i]*nrow(z)):nrow(z),i]=NA
  if(maxz<max(z[,i],na.rm=T)) maxz=max(z[,i],na.rm=T)
  if(minz>min(z[,i],na.rm=T)) minz=min(z[,i],na.rm=T)
}

pdfWMed(paste0("betacuts",v,"K",K,".pdf"))
l=floor(ylens[1]*nrow(z))
plot((1:l)*maxlen/40,z[1:l,1],type="l",col=cols[1],ylim=c(minz,maxz),
     ylab=paste0(v," coefficient"),xlab="t",xlim=c(0,maxlen))
for(j in 2:nrow(z)){
  l=floor(ylens[j]*nrow(z))
  lines((1:l)*maxlen/40,z[1:l,j],col=cols[j])
}
dev.off()
# 
# pd<-plot.gam(fit.unt.not.01,pers=T,ticktype="detailed",scheme=2)
# x=pd[[1]]$x
# y=pd[[1]]$y
# z=matrix(pd[[1]]$fit,nrow=length(x),ncol=length(y))
# ylens=y/max(y)
# for(i in 1:(nrow(z))){
#   z[ceiling(ylens[i]*nrow(z)):nrow(z),i]=NA
# }

# pd<-plot.gam(fit.unt.not.01,pers=T,ticktype="detailed",col=drapecol(z))
# pd<-plot.gam(fit.unt.not.01,pers=T,ticktype="detailed",col=drapecol(z),theta=145)

pdfWLar(paste0("betasurface",v,"K",K,".pdf"))
pd<-plot.gam(fit.unt.not.01,pers=T,ticktype="detailed",col=drapecol(z),
             main=paste0("\n\n",v," coefficient"),
             xlab="\n\nt",ylab="\n\nT")
# colorlegend(zlim=c(min(z,na.rm=T),max(z,na.rm=T)))
dev.off()


# 
# pdfWMed(paste0("betacuts",v,"K",K,".pdf"))
# plot(z[1:ceiling(ylens[2]*nrow(z)),2],type="l",col=cols[1])
# for(i in 2:nrow(z)){
#   lines(z[1:floor(ylens[i]*nrow(z)),i],,col=cols[i])
# }
# dev.off()

  fit.unt.not.01
# }
}  


onevarresK50=expres
names(onevarresK50)=vars
# row.names(expres)=ks
# assign(paste0(v,"res"),expres)

vars

tt=foreach(f=onevarresK50[[1]],.combine="rbind")%do%{
  r=with(summary(f),c(r.sq,dev.expl,sp.criterion))
  names(r)=c("R-squared (adj)","Deviance explained", "REML")
  r
}
row.names(tt)=ks
xtable(tt,digits=c(0,3,3,1))

tt=foreach(f=onevarresK50,.combine="rbind")%do%{
  r=with(summary(f),c(r.sq,dev.expl,sp.criterion,coefficients(f)[2]))
  names(r)=c("R-squared (adj)","Deviance explained", "REML","Compostfilledkgsqm")
  r
}
row.names(tt)=vars
xtable(tt,digits=c(0,3,3,1,2))

# airtempres=expres
summary(onevarresK50[[1]])
summary(onevarresK50[[2]])
summary(onevarresK50[[3]])
summary(onevarresK50[[4]])


###############################################################################
# plot single
###############################################################################
cc=3
v=vars[cc]
K=Ks[cc]

# pdfWMed(paste0("o.pdf"))
pd<-plot.gam(onevarresK50[[cc]],pers=T,ticktype="detailed",scheme=2)
# dev.off()
x=pd[[1]]$x
y=pd[[1]]$y
z=matrix(pd[[1]]$fit,nrow=length(x),ncol=length(y))
maxz=-100000
minz=100000
ylens=y/max(y)
for(i in 1:(nrow(z))){
  z[ceiling(ylens[i]*nrow(z)):nrow(z),i]=NA
  if(maxz<max(z[,i],na.rm=T)) maxz=max(z[,i],na.rm=T)
  if(minz>min(z[,i],na.rm=T)) minz=min(z[,i],na.rm=T)
}

pdfWLar(paste0("betasurface",v,"K",K,".pdf"))
# pd<-plot.gam(onevarresK50[[cc]],pers=T,ticktype="detailed",col=drapecol(z),
pd<-plot.gam(onevarresK50[[cc]],pers=T,ticktype="simple",col=drapecol(z),
             main=paste0("\n\n",v," coefficient"),
             xlab="\n\nt",ylab="\n\nT",theta=-30)
colorlegend(zlim=c(min(z,na.rm=T),max(z,na.rm=T)))
dev.off()


l=1

onevarres=onevarresK50
foreach(l=1:length(onevarres))%do%{
  nam=names(onevarres)[[l]]
  pdfSQMed(paste0("residuals_",nam,".pdf"))
#   pd<-residuals(onevarres[[l]])
#     par(mfrow=c(1,2))
    plot(residuals(onevarres[[l]]),fitted(onevarres[[l]]),xlab="Residuals",ylab="Fitted values")
#     plot(residuals(onevarres[[l]]),Y,xlab="Residuals",ylab="Actual values")
  dev.off()
}

pdfSQLar("coeffnTrawallT.pdf")
pd<-plot.gam(fit.unt,pers=T,ticktype="detailed",col=drapecol(z),fit.unt.not.01)
dev.off()

pdfSQLar("coeffnTnonstandcutT.pdf")
persp(x,y,z,col=drapecol(z),ticktype="detailed",zlab="Temp coefficient function",
      xlab="Time",ylab="Duration",theta = 30, phi = 30)
dev.off()

pdfWMed("x.pdf")
par(ask=F)
l=nrow(z)-colSums(is.na(z))
plot(z[1:l[1],2],type="l",ylim=c(-15,10),xlim=c(0,40))
for(i in 2:nrow(z)){
  lines(z[1:l[i],i],col=i,lty=i)
}
dev.off()

cols=terrain.colors(40)

plot(z[1:ceiling(ylens[2]*nrow(z)),2],type="l",ylim=c(-15,10),xlim=c(0,40),col=cols[1])
for(i in 2:nrow(z)){
  lines(z[1:floor(ylens[i]*nrow(z)),i],,col=cols[i])
}

# plot(z[2,1:floor(ylens[2]*nrow(z))],type="l",ylim=c(-15,10),xlim=c(0,40),col=cols[1])
# for(i in 3:nrow(z)){
#   lines(z[i,1:floor(ylens[i]*nrow(z))],col=cols[i],lty=i)
# }

        # pdfWMed("means.pdf")
        # par(ask=F)
        # plot(mean.mat.s[1,],type="l")
        # for(i in 2:nrow(mean.mat.s)){
        #   lines(mean.mat.s[i,],col=i,lty=i)
        # }
        # dev.off()
        # 
        # pdfWMed("x.pdf")
        # par(ask=F)
        # plot(X.ds[1,],type="l",ylim=c(15,23))
        # for(i in 2:nrow(X.ds)){
        #   lines(X.ds[i,],col=i,lty=i)
        # }
        # dev.off()
        
        
        

        
        
# pdfWMed("meanuntdm.pdf")
par(ask=F)
plot(X.unt.dm[1,],type="l")
for(i in 2:nrow(X.unt.dm)){
  lines(X.unt.dm[i,],col=i,lty=i)
}
# dev.off()

par(ask=F)
plot(X.unt.dm1[1,],type="l")
for(i in 2:nrow(X.unt.dm)){
  lines(X.unt.dm1[i,],col=i,lty=i)
}


############################################################
#get optimal schedule
############################################################
pd<-plot.gam(fit.unt.not.01,pers=T,ticktype="detailed",col=drapecol(z),
             main=paste0("\n\n",v," coefficient"),
             xlab="\n\nt",ylab="\n\nT",n2=2052)
v="Oxygen"
sds=apply(X,2,sd,na.rm=T)
length(sds)
dim(z)

# sdss=sds[round(seq(1,length(sds),length.out=40))]
# sdss
m=max(abs(z),na.rm=T)
ox=z/m*sds*6
dim(ox)

imin=which.min(apply(X,1,function(x) sum(!is.na(x))))
imax=which.max(apply(X,1,function(x) sum(!is.na(x))))

pdfWLar(paste0(v,"proposed1.pdf"))
par(ask=F)
plot(mean.mat.t[imin,],col="red",type="l",xlab="t",ylab=v,ylim=c(20.2,20.7))
lines(mean.mat.t[imin,]+ox[,1],col="blue",type="l")
dev.off()

pdfWLar(paste0(v,"proposed2052.pdf"))
par(ask=F)
plot(mean.mat.t[imax,],col="red",type="l",xlab="t",ylab=v)
lines(mean.mat.t[imax,]+ox[,2052],col="blue",type="l")
dev.off()

pdfWLar(paste0(v,"proposedraw1.pdf"))
par(ask=F)
plot(X[imin,],col="red",type="l",xlab="t",ylab=v)
lines(X[imin,]+ox[,1],col="blue",type="l")
dev.off()

pdfWLar(paste0(v,"proposedraw2052.pdf"))
par(ask=F)
plot(X[imax,],col="red",type="l",xlab="t",ylab=v)
lines(X[imax,]+ox[,2052],col="blue",type="l")
dev.off()


imind=apply(X,2,min,na.rm=T)
imaxd=apply(X,2,max,na.rm=T)

ox

minmaxd=sapply(1:2052, function (i) ifelse(ox[i,2052]>0,imaxd[i],imind[i]))

pdfWLar(paste0(v,"proposedoveralllong.pdf"))
par(ask=F)
plot(minmaxd+ox[,2052],col="blue",type="l",xlab="t",ylab=v)
dev.off()


##################################
for(i in 2:ncol(ox)){
  lines(mean.mat.t[i,][round(seq(1,length(sds),length.out=40))],col="red")
  lines(mean.mat.t[i,][round(seq(1,length(sds),length.out=40))]+ox[,i],col="blue")
}


par(ask=F)
plot(X[1,],type="l",
     ylim=c(quantile(X,0.001,na.rm=T),quantile(X,0.999,na.rm=T)),xlab="t",ylab=v)
for(i in 2:nrow(X)){
  lines(X[i,])
}
p_load(reshape)
mdf=melt(t(X))
ggplot(mdf,aes(X1,value))+geom_line(aes(colour=X2))

par(ask=F)
plot(X[1,],type="l",col="blue",
     ylim=c(quantile(X,0.001,na.rm=T),quantile(X,0.999,na.rm=T)),xlab="t",ylab=v)
for(i in 2:nrow(X)){
  if(inds2[i]){
    col="blue"
  } else{
    col="red"
  }
  lines(X[i,],col=col,lty=i)
}
