# Supplementary material for: Statistical modelling for precision agriculture: A case study in optimal environmental schedules for Agaricus Bisporus production via variable domain functional regression
Source: PLoS One. 2017 Sep 29;12(9):e0181921. doi: 10.1371/journal.pone.0181921 (PMC5621675; doi:10.1371/journal.pone.0181921)
Supplement: S1 Data — (ZIP) [file pone.0181921.s001.zip › code_data/code/R/2015_mush_gam_four_vars.R]

library(doMC)
options(cores=6)
inds1=yield$Wateringsystem=="New"&yield$CompostProvider=="Hooymans"
inds2=yield$Wateringsystem=="Old"&yield$CompostProvider=="CNC"
# inds=inds1|inds2
cnc=ifelse(inds1,0,1)[inds]

# K=25
ks=seq(5,50,5)


comb=combn(4,4)

dif=F

expres=foreach(cc=1:dim(comb)[2])%dopar%{
  
  inds=1:length(all)
  vars=c("AirtemperatureC","Co2productionghm2","Oxygen","HumDeficitinletgkg")
#   Ks=c(20,30,15,20)
  Ks=c(15,25,15,5)
  v1=vars[comb[1,cc]]
  v2=vars[comb[2,cc]]
  v3=vars[comb[3,cc]]
  v4=vars[comb[4,cc]]
  K1=Ks[comb[1,cc]]
  K2=Ks[comb[2,cc]]
  K3=Ks[comb[3,cc]]
  K4=Ks[comb[4,cc]]
  
  alllen=foreach(d=all[inds],.combine="c")%do%{
    nrow(d)
  }
  maxlen=max(alllen)
  
  #pad out smaller rows with NA values
  X1=foreach(d=all[inds],.combine="rbind")%do%{
    if(dif){
      t=diff(d[,get(v1)])
    }
    else{
      t=d[,get(v1)]
    }
    c(t,rep(NA,maxlen-length(t)))
  }
  
  #pad out smaller rows with NA values
  X2=foreach(d=all[inds],.combine="rbind")%do%{
    if(dif){
      t=diff(d[,get(v2)])
    }
    else{
      t=d[,get(v2)]
    }
    c(t,rep(NA,maxlen-length(t)))
  }
  
  #pad out smaller rows with NA values
  X3=foreach(d=all[inds],.combine="rbind")%do%{
    if(dif){
      t=diff(d[,get(v3)])
    }
    else{
      t=d[,get(v3)]
    }
    c(t,rep(NA,maxlen-length(t)))
  }
  
  #pad out smaller rows with NA values
  X4=foreach(d=all[inds],.combine="rbind")%do%{
    if(dif){
      t=diff(d[,get(v4)])
    }
    else{
      t=d[,get(v4)]
    }
    c(t,rep(NA,maxlen-length(t)))
  }
  
  Y=yield$YieldTotalkgsqm[inds]
  Xs=yield$Compostfilledkgsqm[inds]
  
  #get Ti
  T.i=alllen-1
  t.vec=0:(maxlen-1)
  f="gaussian"
  
  N <- nrow(X1)
  J <- ncol(X1)
  #   K1 <- 20
  #   K2 <- 15
  
  # Assign coordinate matrices
  t.mat <- matrix(t.vec, nrow=N, ncol=J, byrow=TRUE)
  # s.mat <- matrix(seq(0,1,length=J), nrow=N, ncol=J, byrow=TRUE) 
  T.mat <- matrix(T.i, nrow=N, ncol=J)
  t.mat.01 <- (t.mat-min(t.mat))/(max(t.mat)-min(t.mat)) 
  T.mat.01 <- (T.mat-min(T.mat))/(max(T.mat)-min(T.mat))
  
  # Get mean function on both the t and s scales (s - standardised)
  idx <- !is.na(as.vector(X1))
#   fit.mean.t1 <- gam(X1[idx] ~ s(t.mat[idx], T.mat[idx], k=K1)) 
  fit.mean.t1 <- gam(X1[idx] ~ s(t.mat[idx], T.mat[idx], k=50)) 

  mean.mat.t1 <- matrix(nrow=N,ncol=J)
  mean.mat.t1[idx] <- predict(fit.mean.t1) #only fill non-NA points 
  
  idx <- !is.na(as.vector(X2))
#   fit.mean.t2 <- gam(X2[idx] ~ s(t.mat[idx], T.mat[idx], k=K2)) 
  fit.mean.t2 <- gam(X2[idx] ~ s(t.mat[idx], T.mat[idx], k=50)) 
  mean.mat.t2 <- matrix(nrow=N,ncol=J)
  mean.mat.t2[idx] <- predict(fit.mean.t2) #only fill non-NA points 
  
  idx <- !is.na(as.vector(X3))
#   fit.mean.t3 <- gam(X3[idx] ~ s(t.mat[idx], T.mat[idx], k=K3)) 
  fit.mean.t3 <- gam(X3[idx] ~ s(t.mat[idx], T.mat[idx], k=50)) 
  mean.mat.t3 <- matrix(nrow=N,ncol=J)
  mean.mat.t3[idx] <- predict(fit.mean.t3) #only fill non-NA points 
  
  idx <- !is.na(as.vector(X4))
#   fit.mean.t4 <- gam(X4[idx] ~ s(t.mat[idx], T.mat[idx], k=k4))
  fit.mean.t4 <- gam(X4[idx] ~ s(t.mat[idx], T.mat[idx], k=50))
  mean.mat.t4 <- matrix(nrow=N,ncol=J)
  mean.mat.t4[idx] <- predict(fit.mean.t4) #only fill non-NA points 
  
  # De-mean
  X.unt.dm1 <- X1- mean.mat.t1
  X.unt.dm2 <- X2- mean.mat.t2
  X.unt.dm3 <- X3- mean.mat.t3
  X.unt.dm4 <- X4- mean.mat.t4
  
  
  
  
  # Final preparation of the predictor matrices for gam
  J.mat <- matrix(apply(X1,1,function(x) sum(!is.na(x))), nrow=N, ncol=J) 
  X.unt.dm1 <- X.unt.dm1/J.mat
  X.unt.dm1[is.na(X.unt.dm1)] <- 0
  
  J.mat <- matrix(apply(X2,1,function(x) sum(!is.na(x))), nrow=N, ncol=J) 
  X.unt.dm2 <- X.unt.dm2/J.mat
  X.unt.dm2[is.na(X.unt.dm2)] <- 0
  
  J.mat <- matrix(apply(X3,1,function(x) sum(!is.na(x))), nrow=N, ncol=J) 
  X.unt.dm3 <- X.unt.dm3/J.mat
  X.unt.dm3[is.na(X.unt.dm3)] <- 0
  
  J.mat <- matrix(apply(X4,1,function(x) sum(!is.na(x))), nrow=N, ncol=J) 
  X.unt.dm4 <- X.unt.dm4/J.mat
  X.unt.dm4[is.na(X.unt.dm4)] <- 0
  
  # Fit each model
  # fit.unt <- gam(Y ~ s(t.mat.01, T.mat.01, by=X.unt.dm, k=K), family=f, method="REML")
  fit.unt.not.01 <- gam(Y ~ Xs+s(t.mat, T.mat, by=X.unt.dm1, k=K1)+
                          s(t.mat, T.mat, by=X.unt.dm2, k=K2)+
                          s(t.mat, T.mat, by=X.unt.dm3, k=K3)+
                          s(t.mat, T.mat, by=X.unt.dm4, k=K4), family=f, method="REML")
  
#   fit.unt.not.01 <- gam(Y ~ s(t.mat, T.mat, by=X.unt.dm1, k=50)+
#                           s(t.mat, T.mat, by=X.unt.dm2, k=50)+
#                           s(t.mat, T.mat, by=X.unt.dm3, k=50)+
#                           s(t.mat, T.mat, by=X.unt.dm4, k=50), family=f, method="REML")
#   
#   fit.unt.not.01.factor <- gam(Y ~ factor(cnc)+s(t.mat, T.mat, by=X.unt.dm1, k=K1)+
#                           s(t.mat, T.mat, by=X.unt.dm2, k=K2)+
#                           s(t.mat, T.mat, by=X.unt.dm3, k=K3)+
#                           s(t.mat, T.mat, by=X.unt.dm4, k=K4), family=f, method="REML")
#   
#   r=with(summary(fit.unt.not.01),c(r.sq,dev.expl,sp.criterion))
#   names(r)=c("R-squared (adj)","Deviance explained", "REML")
  
  #   # library(shape)
  #   # pd<-plot.gam(fit.unt,pers=T,ticktype="detailed",scheme=2)
  #   # x=pd[[1]]$x
  #   # y=pd[[1]]$y
  #   # z=matrix(pd[[1]]$fit,nrow=length(x),ncol=length(y))
  #   # ylens=y/max(y)
  #   # for(i in 1:(nrow(z))){
  #   #   z[ceiling(ylens[i]*nrow(z)):nrow(z),i]=NA
  #   # }
  #   # pd<-plot.gam(fit.unt,pers=T,ticktype="detailed",col=drapecol(z))
  #   pdfWMed(paste0("o.pdf"))
  #   pd<-plot.gam(fit.unt.not.01,pers=T,ticktype="detailed",scheme=2)
  #   dev.off()
  #   x=pd[[1]]$x
  #   y=pd[[1]]$y
  #   z=matrix(pd[[1]]$fit,nrow=length(x),ncol=length(y))
  #   ylens=y/max(y)
  #   for(i in 1:(nrow(z))){
  #     z[ceiling(ylens[i]*nrow(z)):nrow(z),i]=NA
  #   }
  #   #   
  #   #   pd<-plot.gam(fit.unt.not.01,pers=T,ticktype="detailed",col=drapecol(z))
  #   #   pd<-plot.gam(fit.unt.not.01,pers=T,ticktype="detailed",col=drapecol(z),theta=175)
  #   
  #   #   pdfWLong(paste0("betasurface",v1,"w",v2,"K1",K1,".pdf"))
  #   #   pd<-plot.gam(fit.unt.not.01,pers=T,ticktype="detailed",col=drapecol(z))
  #   #   dev.off()
  #   
  #   cols=terrain.colors(40)
  #   
  #   x=pd[[1]]$x
  #   y=pd[[1]]$y
  #   z=matrix(pd[[1]]$fit,nrow=length(x),ncol=length(y))
  #   maxz=-100000
  #   minz=100000
  #   ylens=y/max(y)
  #   for(i in 1:(nrow(z))){
  #     z[ceiling(ylens[i]*nrow(z)):nrow(z),i]=NA
  #     if(maxz<max(z[,i],na.rm=T)) maxz=max(z[,i],na.rm=T)
  #     if(minz>min(z[,i],na.rm=T)) minz=min(z[,i],na.rm=T)
  #   }
  #   
  #   pdfWMed(paste0("betacuts",v1,"w",v2,"w",v3,"K1",K1,".pdf"))
  #   l=floor(ylens[1]*nrow(z))
  #   plot((1:l)*maxlen/40,z[1:l,1],type="l",col=cols[1],ylim=c(minz,maxz),
  #        ylab=paste0(v1," coefficient"),xlab="Time",xlim=c(0,maxlen))
  #   for(j in 2:nrow(z)){
  #     l=floor(ylens[j]*nrow(z))
  #     lines((1:l)*maxlen/40,z[1:l,j],col=cols[j])
  #   }
  #   dev.off()
  #   
  #   x=pd[[2]]$x
  #   y=pd[[2]]$y
  #   z=matrix(pd[[2]]$fit,nrow=length(x),ncol=length(y))
  #   maxz=-100000
  #   minz=100000
  #   ylens=y/max(y)
  #   for(i in 1:(nrow(z))){
  #     z[ceiling(ylens[i]*nrow(z)):nrow(z),i]=NA
  #     if(maxz<max(z[,i],na.rm=T)) maxz=max(z[,i],na.rm=T)
  #     if(minz>min(z[,i],na.rm=T)) minz=min(z[,i],na.rm=T)
  #   }
  #   
  #   pdfWMed(paste0("betacuts",v2,"w",v1,"K2",K2,".pdf"))
  #   l=floor(ylens[1]*nrow(z))
  #   plot((1:l)*maxlen/40,z[1:l,1],type="l",col=cols[1],ylim=c(minz,maxz),
  #        ylab=paste0(v1," coefficient"),xlab="Time",xlim=c(0,maxlen))
  #   for(j in 2:nrow(z)){
  #     l=floor(ylens[j]*nrow(z))
  #     lines((1:l)*maxlen/40,z[1:l,j],col=cols[j])
  #   }
  #   dev.off()
  
  fit.unt.not.01
}

fourvarres=expres[[1]]
summary(fourvarres)

plot(residuals(fourvarres),fitted(fourvarres))
shapiro.test(residuals(fourvarres))


c(summary(fourvarres)$r.sq,summary(fourvarres)$s.pv)

print(xtable(threeressig),digits=2,include.rownames=F)


pdfSQMed(paste0("residuals_allvars",".pdf"))
  #   pd<-residuals(onevarres[[l]])
#   par(mfrow=c(1,2))
  plot(residuals(fourvarres),fitted(fourvarres),xlab="Residuals",ylab="Fitted values")
#   plot(residuals(fourvarres),Y,xlab="Residuals",ylab="Actual values")
  dev.off()
