# Supplementary material for: Statistical modelling for precision agriculture: A case study in optimal environmental schedules for Agaricus Bisporus production via variable domain functional regression
Source: PLoS One. 2017 Sep 29;12(9):e0181921. doi: 10.1371/journal.pone.0181921 (PMC5621675; doi:10.1371/journal.pone.0181921)
Supplement: S1 Data — (ZIP) [file pone.0181921.s001.zip › code_data/code/R/2015_mush_gam_two_vars.R]

library(doMC)
options(cores=6)
inds1=yield$Wateringsystem=="New"&yield$CompostProvider=="Hooymans"
inds2=yield$Wateringsystem=="Old"&yield$CompostProvider=="CNC"
# inds=inds1|inds2
cnc=ifelse(inds1,0,1)[inds]

# K=25
ks=seq(5,50,5)


comb=combn(4,2)

dif=F


expres=foreach(cc=1:dim(comb)[2])%dopar%{
  
  inds=1:length(all)
  vars=c("AirtemperatureC","Co2productionghm2","Oxygen","HumDeficitinletgkg")
#   Ks=c(20,30,15,20)
  Ks=c(15,25,15,5)
  v1=vars[comb[1,cc]]
  v2=vars[comb[2,cc]]
  K1=Ks[comb[1,cc]]
  K2=Ks[comb[2,cc]]
  
  alllen=foreach(d=all[inds],.combine="c")%do%{
    nrow(d)
  }
  maxlen=max(alllen)

  #pad out smaller rows with NA values
  X1=foreach(d=all[inds],.combine="rbind")%do%{
    if(dif){
      t=diff(d[,get(v1)])
    }
    else{
      t=d[,get(v1)]
    }
    c(t,rep(NA,maxlen-length(t)))
  }
  
  #pad out smaller rows with NA values
  X2=foreach(d=all[inds],.combine="rbind")%do%{
    if(dif){
      t=diff(d[,get(v2)])
    }
    else{
      t=d[,get(v2)]
    }
    c(t,rep(NA,maxlen-length(t)))
  }
  
  Y=yield$YieldTotalkgsqm[inds]
  Xs=yield$Compostfilledkgsqm[inds]
  #get Ti
  T.i=alllen-1
  t.vec=0:(maxlen-1)
  f="gaussian"
  
  N <- nrow(X1)
  J <- ncol(X1)
#   K1 <- 20
#   K2 <- 15
  
  # Assign coordinate matrices
  t.mat <- matrix(t.vec, nrow=N, ncol=J, byrow=TRUE)
  # s.mat <- matrix(seq(0,1,length=J), nrow=N, ncol=J, byrow=TRUE) 
  T.mat <- matrix(T.i, nrow=N, ncol=J)
  t.mat.01 <- (t.mat-min(t.mat))/(max(t.mat)-min(t.mat)) 
  T.mat.01 <- (T.mat-min(T.mat))/(max(T.mat)-min(T.mat))
  
  # Get mean function on both the t and s scales (s - standardised)
  idx <- !is.na(as.vector(X1))
#   fit.mean.t1 <- gam(X1[idx] ~ s(t.mat[idx], T.mat[idx], k=K1)) 
  fit.mean.t1 <- gam(X1[idx] ~ s(t.mat[idx], T.mat[idx], k=50)) 
  mean.mat.t1 <- matrix(nrow=N,ncol=J)
  mean.mat.t1[idx] <- predict(fit.mean.t1) #only fill non-NA points 

  idx <- !is.na(as.vector(X2))
#   fit.mean.t2 <- gam(X2[idx] ~ s(t.mat[idx], T.mat[idx], k=K2)) 
  fit.mean.t2 <- gam(X2[idx] ~ s(t.mat[idx], T.mat[idx], k=50))
  mean.mat.t2 <- matrix(nrow=N,ncol=J)
  mean.mat.t2[idx] <- predict(fit.mean.t2) #only fill non-NA points 

  # De-mean
  X.unt.dm1 <- X1- mean.mat.t1
  X.unt.dm2 <- X2- mean.mat.t2
  
  # Final preparation of the predictor matrices for gam
  J.mat <- matrix(apply(X1,1,function(x) sum(!is.na(x))), nrow=N, ncol=J) 
  X.unt.dm1 <- X.unt.dm1/J.mat
  X.unt.dm1[is.na(X.unt.dm1)] <- 0
  
  J.mat <- matrix(apply(X2,1,function(x) sum(!is.na(x))), nrow=N, ncol=J) 
  X.unt.dm2 <- X.unt.dm2/J.mat
  X.unt.dm2[is.na(X.unt.dm2)] <- 0
  
  # Fit each model
  # fit.unt <- gam(Y ~ s(t.mat.01, T.mat.01, by=X.unt.dm, k=K), family=f, method="REML")
  fit.unt.not.01 <- gam(Y ~ Xs+s(t.mat, T.mat, by=X.unt.dm1, k=K1)+
                          s(t.mat, T.mat, by=X.unt.dm2, k=K2), family=f, method="REML")
  
  r=with(summary(fit.unt.not.01),c(r.sq,dev.expl,sp.criterion))
  names(r)=c("R-squared (adj)","Deviance explained", "REML")

  # library(shape)
  # pd<-plot.gam(fit.unt,pers=T,ticktype="detailed",scheme=2)
  # x=pd[[1]]$x
  # y=pd[[1]]$y
  # z=matrix(pd[[1]]$fit,nrow=length(x),ncol=length(y))
  # ylens=y/max(y)
  # for(i in 1:(nrow(z))){
  #   z[ceiling(ylens[i]*nrow(z)):nrow(z),i]=NA
  # }
  # pd<-plot.gam(fit.unt,pers=T,ticktype="detailed",col=drapecol(z))
  pdfWMed(paste0("o.pdf"))
  pd<-plot.gam(fit.unt.not.01,pers=T,ticktype="detailed",scheme=2)
  dev.off()
  x=pd[[1]]$x
  y=pd[[1]]$y
  z=matrix(pd[[1]]$fit,nrow=length(x),ncol=length(y))
  ylens=y/max(y)
  for(i in 1:(nrow(z))){
    z[ceiling(ylens[i]*nrow(z)):nrow(z),i]=NA
  }
#   
#   pd<-plot.gam(fit.unt.not.01,pers=T,ticktype="detailed",col=drapecol(z))
#   pd<-plot.gam(fit.unt.not.01,pers=T,ticktype="detailed",col=drapecol(z),theta=175)
  
#   pdfWLong(paste0("betasurface",v1,"w",v2,"K1",K1,".pdf"))
#   pd<-plot.gam(fit.unt.not.01,pers=T,ticktype="detailed",col=drapecol(z))
#   dev.off()
  
  cols=terrain.colors(40)
  
  x=pd[[1]]$x
  y=pd[[1]]$y
  z=matrix(pd[[1]]$fit,nrow=length(x),ncol=length(y))
  maxz=-100000
  minz=100000
  ylens=y/max(y)
  for(i in 1:(nrow(z))){
    z[ceiling(ylens[i]*nrow(z)):nrow(z),i]=NA
    if(maxz<max(z[,i],na.rm=T)) maxz=max(z[,i],na.rm=T)
    if(minz>min(z[,i],na.rm=T)) minz=min(z[,i],na.rm=T)
  }
  
  pdfWMed(paste0("betacuts",v1,"w",v2,"K1",K1,".pdf"))
  l=floor(ylens[1]*nrow(z))
  plot((1:l)*maxlen/40,z[1:l,1],type="l",col=cols[1],ylim=c(minz,maxz),
       ylab=paste0(v1," coefficient"),xlab="Time",xlim=c(0,maxlen))
  for(j in 2:nrow(z)){
    l=floor(ylens[j]*nrow(z))
    lines((1:l)*maxlen/40,z[1:l,j],col=cols[j])
  }
  dev.off()
  
  x=pd[[2]]$x
  y=pd[[2]]$y
  z=matrix(pd[[2]]$fit,nrow=length(x),ncol=length(y))
  maxz=-100000
  minz=100000
  ylens=y/max(y)
  for(i in 1:(nrow(z))){
    z[ceiling(ylens[i]*nrow(z)):nrow(z),i]=NA
    if(maxz<max(z[,i],na.rm=T)) maxz=max(z[,i],na.rm=T)
    if(minz>min(z[,i],na.rm=T)) minz=min(z[,i],na.rm=T)
  }
  
  pdfWMed(paste0("betacuts",v2,"w",v1,"K2",K2,".pdf"))
  l=floor(ylens[1]*nrow(z))
  plot((1:l)*maxlen/40,z[1:l,1],type="l",col=cols[1],ylim=c(minz,maxz),
       ylab=paste0(v1," coefficient"),xlab="Time",xlim=c(0,maxlen))
  for(j in 2:nrow(z)){
    l=floor(ylens[j]*nrow(z))
    lines((1:l)*maxlen/40,z[1:l,j],col=cols[j])
  }
  dev.off()

  fit.unt.not.01
}
twovarres=expres

nam=foreach(cc=1:(dim(comb)[2]),.combine="c")%do%{
  paste0(vars[comb[1,cc]],"w",vars[comb[2,cc]])
}
names(twovarres)=nam

tressig=foreach (pp=1:length(twovarres),.combine="rbind")%do%{
  c(names(twovarres)[[pp]],summary(twovarres[[pp]])$r.sq,summary(twovarres[[pp]])$s.pv,coefficients(twovarres[[pp]])[2])
}
print(xtable(tressig,digits=2),include.rownames=F)
xtable(tressig,digits=2)

tressig
summary(twovarres[[6]])

foreach(l=1:length(twovarres))%do%{
  nam=names(twovarres)[[l]]
  pdfSQMed(paste0("residuals_",nam,".pdf"))
  #   pd<-residuals(onevarres[[l]])
#   par(mfrow=c(1,2))
  plot(residuals(twovarres[[l]]),fitted(twovarres[[l]]),xlab="Residuals",ylab="Fitted values")
#   plot(residuals(twovarres[[l]]),Y,xlab="Residuals",ylab="Actual values")
  dev.off()
}
