# Supplementary material for: Statistical modelling for precision agriculture: A case study in optimal environmental schedules for Agaricus Bisporus production via variable domain functional regression
Source: PLoS One. 2017 Sep 29;12(9):e0181921. doi: 10.1371/journal.pone.0181921 (PMC5621675; doi:10.1371/journal.pone.0181921)
Supplement: S1 Data — (ZIP) [file pone.0181921.s001.zip › code_data/code/R/2015_mush_imputation.R]

ycnc=yield[CompostProvider=="CNC" & Wateringsystem=="Old",
           c("pH","MC","YieldTotalkgsqm","Compostfilledkgsqm"),with=F]
ycnc=yield[CompostProvider%in%c("CNC","Hooymans"),
          c("pH","MC","YieldTotalkgsqm","Compostfilledkgsqm","CompostProvider","Wateringsystem"),with=F]

ydf=missing_data.frame(ycnc)
change_imputation_method(ydf, "pH", "pmm")
change_imputation_method(ydf, "MC", "pmm")

show(ydf)
pdfSQMed("missingD.pdf")
image(ydf)
dev.off()
hist(ydf)
imputations <- mi(ydf, n.iter = 300, n.chains =4 , max.minutes = 20)

show(imputations)
round(mipply(imputations, mean, to.matrix = TRUE), 3)
Rhats(imputations)
# imputations <- mi(imputations, n.iter = 50)
plot(imputations)

analysis <- pool(YieldTotalkgsqm~Compostfilledkgsqm+pH+MC+Wateringsystem,data=imputations,m=5)
display(analysis)

library(mice)
md.pattern(ycnc)
md.pairs(ycnc)
library(VIM)
marginplot(ycnc[, c("pH", "YieldTotalkgsqm"),with=F], col = mdc(1:2), cex = 1.2,
           cex.lab = 1.2, cex.numbers = 1.3, pch = 19)

marginplot(ycnc[, c("MC", "Compostfilledkgsqm"),with=F], col = mdc(1:2), cex = 1.2,
           cex.lab = 1.2, cex.numbers = 1.3, pch = 19)


imp <- mice(ycnc, seed = 23109, m=50)
complete(imp)
print(imp)

# fit <- with(imp, lm(YieldTotalkgsqm ~ 
#                       pH + MC + Compostfilledkgsqm+CompostProvider+Wateringsystem))

fit <- with(imp, lm(YieldTotalkgsqm ~ 
                      pH + MC + Compostfilledkgsqm))
print(pool(fit))

round(summary(pool(fit)), 2)
