# Supplementary material for: Statistical modelling for precision agriculture: A case study in optimal environmental schedules for Agaricus Bisporus production via variable domain functional regression
Source: PLoS One. 2017 Sep 29;12(9):e0181921. doi: 10.1371/journal.pone.0181921 (PMC5621675; doi:10.1371/journal.pone.0181921)
Supplement: S1 Data — (ZIP) [file pone.0181921.s001.zip › code_data/code/R/2015_mush_run.R]

#################################################################
# ensure yield data available for each data file
#################################################################

setwd("/home/stathi/Dropbox/projects/2015_mushroom_production/")
source("code/R/mushcompile.R")


datafolder="data/alldata/allData/"
folders=list.dirs(datafolder,full.names="T")
filenames=list.files(folders[-1],include.dirs = T, no.. = FALSE,full.names = T)
yield=fread(paste0(datafolder,"Yield.csv"))
# yield1=fread(paste0(datafolder,"Yield1.csv"))
nam=gsub("[^[:alnum:] ]", "", names(yield))
nam=gsub(" ", "", nam, fixed = TRUE)
setnames(yield,gsub( "\\.|/|\\-|\"([[:punct:]])|\\s" , "" , nam))  

filenames1=list.files(folders[-1],include.dirs = T, no.. = FALSE)
filenames1=sub("^(.*)[.].*", "\\1", filenames1)
filenames1=sub("^(.*)[.].*", "\\1", filenames1)

filenames2=yield$FileName
filenames2=sub("^(.*)[.].*", "\\1", filenames2)
filenames2=sub("^(.*)[.].*", "\\1", filenames2)

which(!filenames1 %in% filenames2)
which(!filenames2 %in% filenames1)

# filenames=filenames[which(!duplicated(filenames1))]
# filenames=filenames[-which(!filenames1 %in% filenames2)]

inds=which(!duplicated(filenames1) & filenames1 %in% filenames2)
filenames=filenames[inds]
# filenames1=filenames1[inds]
# duplicated(filenames1)

ss=sapply(strsplit(filenames,"/",fixed=T),tail,1)
ss1=sapply(strsplit(ss,".",fixed=T),head,1)
filenames1=ss1

yield$FileName=filenames2
# 
setkey(yield,FileName)
yield=yield[filenames1]
yield$FileNameFull=filenames


yield=yield[(CompostProvider=="Hooymans"&Wateringsystem=="New")|
              (CompostProvider=="CNC"&Wateringsystem %in% c("Old","OLD"))]

#################################################################
# read in covariate data
#################################################################

# all=foreach(i=1:length(filenames))%do%{
#   filename=filenames[i] 
all=foreach(filename=yield[["FileNameFull"]])%do%{
#   i=65
#   filename=filenames[69]  
#   filename=yield[["FileNameFull"]][69]
  
#   filename="data/alldata/allData//R14/R10 20150119.098"
  dtt=fread(filename)
#   nam=names(dtt)
  
  #   dates=strptime(dtt[[1]], "%d-%m-%Y %I:%M:%S %p")
  #   dtt[,c("datum/tijd "):=as.character(dates),with=F]
  nam=gsub("[^[:alnum:] ]", "", names(dtt))
  nam=gsub(" ", "", nam, fixed = TRUE)
  nam=iconv(nam, "latin1", "ASCII", sub="")
  setnames(dtt,gsub( "\\.|/|\\-|\"([[:punct:]])|\\s" , "" , nam))  
# names(dtt)  
  setnames(dtt,"datumtijd","date_time")
  watering=which(dtt[["Literssprinkledlm2"]]>0)
  firstwatering=watering[1]
  
  end=tail(watering,1)
#   print(dtt[(end-2):(end+2),"Literssprinkledlm2",with=F])
  ss=sapply(strsplit(filename,"/",fixed=T),tail,1)
  ss1=sapply(strsplit(ss,".",fixed=T),head,1)
#   print(ss1)
#   print(paste(dtt[end,"date_time",with=F],yield[ss1]$Dateoflastdaydate))
  dtt[firstwatering:end]
}
names(all)=yield$FileName
# names(all)=filenames1
# names(all)=gsub(" ", "_",str_sub(filenames,1,-5),fixed=T)


#################################################################
# read in yield data
#################################################################
# yield=fread("data/allyield.csv")
# yield$FileName=filenames2
# setkey(yield,FileName)
# availdata=str_sub(filenames,1,-5)
# availdata
# yield=yield[filenames1]
# setkey(yield,FileName)
# yield1=yield[filenames1]
# setkey(yield1,FileName)
# identical(yield[[1]],sort(filenames1)) #must be true for dates to match

avgcovars=c("AirtemperatureC","Evaporationghm2","HumDeficitgkg","Oxygen")

maxcovars=c("Literssprinkledlm2","CumCO2productkgm2")

finalcovars=c("Evaporationghm2","AirtemperatureC")

for(covv in avgcovars){
  newcov=foreach(dtt=all,.combine="c")%do%{
    mean(dtt[[covv]])
  }
  yield[,covv]=newcov
}

for(covv in maxcovars){
  newcov=foreach(dtt=all,.combine="c")%do%{
    max(dtt[[covv]])
  }
  yield[,covv]=newcov
}

for(covv in maxcovars){
  newcov=foreach(dtt=all,.combine="c")%do%{
    max(dtt[[covv]])
  }
  yield[,covv]=newcov
}

# for(covv in finalcovars){
#   newcov=foreach(dtt=all,.combine="c")%do%{
#     mean(tail(dtt[[covv]],15*48))
#   }
#   yield[,paste0("f",covv)]=newcov
# }
# finalcovars=paste0("f",finalcovars)

totdays=foreach(dtt=all,.combine="c")%do%{
  nrow(dtt)
}
yield$totdays=totdays/48

setkey(yield,FileName)

yield1=fread(paste0(datafolder,"Yield1.csv"))
filenamesdiff=yield1[["File Name"]]
filenamesdiff=sub("^(.*)[.].*", "\\1", filenamesdiff)
filenamesdiff=sub("^(.*)[.].*", "\\1", filenamesdiff)
yield1[["File Name"]]=filenamesdiff
yielddiff=yield[!yield[["FileName"]] %in% yield1[["File Name"]],]
yielduni=yield[yield[["FileName"]] %in% yield1[["File Name"]],]

par(mfrow=c(1,2))

dduni=yielduni[CompostProvider=="Hooymans"&Wateringsystem=="New",
               c("YieldTotalkgsqm","Compostfilledkgsqm","Growingareasqm","pH","MC",
                 avgcovars,maxcovars,"totdays"),with=F]
dddiff=yielddiff[CompostProvider=="Hooymans"&Wateringsystem=="New",
                 c("YieldTotalkgsqm","Compostfilledkgsqm","Growingareasqm","pH","MC",
                   avgcovars,maxcovars,"totdays"),with=F]

boxplot(dduni$totdays,ylim=c(35,43))
boxplot(yielddiff$totdays,ylim=c(35,43))


boxplot(yielduni$Evaporationghm2,ylim=c(25,60))
boxplot(yielddiff$Evaporationghm2,ylim=c(25,60))

boxplot(yielduni$Literssprinkledlm2,ylim=c(40,100))
boxplot(yielddiff$Literssprinkledlm2,ylim=c(40,100))

boxplot(yielduni$MC)
boxplot(yielddiff$MC)

######################################################
# basic stats
######################################################

dd=yield[CompostProvider=="Hooymans"&Wateringsystem=="New",
         c("YieldTotalkgsqm","Compostfilledkgsqm","Growingareasqm","pH","MC",
           avgcovars,maxcovars,"totdays"),with=F]


dd=dduni
dd=dddiff

# l=lm(YieldTotalkgsqm~pH+Evaporationghm2+Literssprinkledlm2,
#      data=dd2)
# summary(l)

dd2=data.frame(dd[,resp,with=F],scale(dd[,!names(dd)%in%resp,with=F],scale=T))
l=lm(YieldTotalkgsqm~Compostfilledkgsqm+HumDeficitgkg+Oxygen,data=dd2)
summary(l)


cc=cor(dd,use="pairwise.complete.obs")

# fig="figures/"
pdfSQLar("corplot.pdf")
corrplot(cc,method = "ellipse")
dev.off()

resp="YieldTotalkgsqm"
dd2=data.frame(dd[,resp,with=F],scale(dd[,!names(dd)%in%resp,with=F],scale=T))
mod.plot.regsubsets(dd2,resp=resp)

resp="totdays"
dd2=data.frame(dd[,resp,with=F],scale(dd[,!names(dd)%in%resp,with=F],scale=T))
mod.plot.regsubsets(dd2,resp=resp)


dd=yield[CompostProvider=="CNC"&Wateringsystem!="Old",
         c("YieldTotalkgsqm","Compostfilledkgsqm","Growingareasqm",
         avgcovars,maxcovars,"totdays"),with=F]

cc=cor(dd,use="pairwise.complete.obs")

# fig="figures/"
pdfSQLar("corplot.pdf")
corrplot(cc,method = "ellipse")
dev.off()

resp="YieldTotalkgsqm"
dd2=data.frame(dd[,resp,with=F],scale(dd[,!names(dd)%in%resp,with=F],scale=T))
mod.plot.regsubsets(dd2,resp=resp)

resp="totdays"
dd2=data.frame(dd[,resp,with=F],scale(dd[,!names(dd)%in%resp,with=F],scale=T))
mod.plot.regsubsets(dd2,resp=resp)


dd=yielddiff[,c("YieldTotalkgsqm","Compostfilledkgsqm","Growingareasqm","pH","MC",
           avgcovars,maxcovars,"totdays"),with=F]


dd=yield[,c("YieldTotalkgsqm","Compostfilledkgsqm","Growingareasqm","pH","MC",
            avgcovars,maxcovars,"totdays"),with=F]


dd=yield[CompostProvider=="Hooymans",c("YieldTotalkgsqm","Compostfilledkgsqm","Growingareasqm","pH","MC",
                                       avgcovars,maxcovars,"totdays"),with=F]


dd=yield[CompostProvider=="CNC",c("YieldTotalkgsqm","Compostfilledkgsqm","Growingareasqm","pH","MC",
                                       avgcovars,maxcovars,"totdays"),with=F]

dd=yield[Wateringsystem=="New",c("YieldTotalkgsqm","Compostfilledkgsqm","Growingareasqm","pH","MC",
                                  avgcovars,maxcovars,"totdays"),with=F]


dd=yield[CompostProvider=="CNC"&Wateringsystem!="Old",c("YieldTotalkgsqm","Compostfilledkgsqm","Growingareasqm","pH","MC",
                                                             avgcovars,maxcovars,"totdays"),with=F]

dd=yield[CompostProvider=="CNC"&Wateringsystem!="New",c("YieldTotalkgsqm","Compostfilledkgsqm","Growingareasqm",
                                                        avgcovars,maxcovars,"totdays"),with=F]


library(corrplot)
cc=cor(dd,use="pairwise.complete.obs")

# fig="figures/"
pdfSQLar("corplot.pdf")
corrplot(cc,method = "ellipse")
dev.off()


resp="totdays"
resp="YieldTotalkgsqm"
dd2=data.frame(dd[,resp,with=F],scale(dd[,!names(dd)%in%resp,with=F],scale=T))
mod.plot.regsubsets(dd2,resp=resp)

resp="totdays"
resp="Yield_Total_kg_sqm"
dd2=data.frame(dd[,resp,with=F],scale(dd[,!names(dd)%in%resp,with=F],scale=T))
mod.plot.regsubsets(dd2,resp=resp)


l=lm(YieldTotalkgsqm~pH+Evaporationghm2+Literssprinkledlm2,
     data=dd2)
summary(l)

l=lm(YieldTotalkgsqm~Compostfilledkgsqm+HumDeficitgkg,
     data=dd2)
summary(l)


l=lm(Yield_Total_kg_sqm~Compost_filled_kg_sqm+
       Evaporationghm2 + Oxygen + HumDeficitgkg,
     data=dd2)
summary(l)

with(dd,sd(Compostfilledkgsqm))
with(dd,sd(HumDeficitgkg))

with(yield,sd(Evaporationghm2))

with(yield,sd(pH,na.rm=T))

with(yield,sd(Literssprinkledlm2,na.rm=T))

l=lm(totdays~Compost_filled_kg_sqm+Evaporationghm2 + Oxygen + 
       Literssprinkledlm2, data=dd2)
summary(l)

with(yield,sd(Compost_filled_kg_sqm))


plot(Evaporationghm2~totdays,data=dd)
# plot(YieldTotalkgsqm~Compostfilledkgsqm,data=dt)
abline(l)
plot(l)


###############################################################
y=substrRight(yield$FileName,4)
m=substr(yield$FileName, nchar(yield$FileName)-5, nchar(yield$FileName)-4)
d=substr(yield$FileName, nchar(yield$FileName)-7, nchar(yield$FileName)-6)
r=substr(yield$FileName,1,nchar(yield$FileName)-8)
yieldnames=paste0(r,y,m,d)


yield2=yield[yieldnames]
yield2

dd=yield2[,c("YieldTotalkgsqm","Compostfilledkgsqm","Growingareasqm","pH","MC",
            avgcovars,maxcovars,"totdays"),with=F]
cc=cor(dd,use="pairwise.complete.obs")

# fig="figures/"
pdfSQLar("corplot.pdf")
corrplot(cc,method = "ellipse")
dev.off()


resp="totdays"
resp="YieldTotalkgsqm"
dd2=data.frame(dd[,resp,with=F],scale(dd[,!names(dd)%in%resp,with=F],scale=T))

mod.plot.regsubsets(dd2,resp=resp)

#################################################


# yieldH=yield[CompostProvider=="Hooymans"&Wateringsystem=="New"]
# yieldH=yield[CompostProvider=="CNC"&Wateringsystem %in% c("Old","OLD")]
library(xtable)
yield=yield[(CompostProvider=="Hooymans"&Wateringsystem=="New")|
              (CompostProvider=="CNC"&Wateringsystem %in% c("Old","OLD"))]
xtable(with(yield,table(CompostProvider,Wateringsystem)),row.names=F)

yield$compostwater=interaction(yield$CompostProvider, yield$Wateringsystem)
sort(table(yield$compostwater))
yields=yield[compostwater%in%c("CNC.Old","Hooymans.New")]


cncy=yield[compostwater=="CNC.Old",YieldTotalkgsqm]
hooyy=yield[compostwater=="Hooymans.New",YieldTotalkgsqm]


t.test(cncy,hooyy)

pdfWMed("ecdf.pdf")
par(mfrow=c(1,2))
plot(ecdf(cncy),xlab="Yield/sqm",main="")
plot(ecdf(hooyy),xlab="Yield/sqm",main="")
dev.off()

pdfWMed("yield_density.pdf")
ggplot(yields, aes(x = YieldTotalkgsqm,colour=compostwater))+
  geom_density()+
  scale_color_discrete("Group",labels=c(expression(G[1]),expression(G[2])))+
  theme(axis.text.x=element_blank())
dev.off()

# pdfSQLar("boxplot_CNC_OLD_Hooymans_New.pdf")
# g=ggplot(yields,aes(x=compostwater,y=YieldTotalkgsqm))+
#   geom_boxplot()+
#   theme(axis.text.x = element_text(angle = 90, hjust = 1))
# dev.off()
# 
# pdfSQLar("qqplot_CNC_OLD_Hooymans_New.pdf")
# qqplot(yields[compostwater=="CNC.OLD",YieldTotalkgsqm],
#        yields[compostwater=="Hooymans.New",YieldTotalkgsqm]),
#        ylab="Hooymans.New",xlab="CNC.OLD")
# abline(0,1)
# dev.off()
# 
# boxplot(YieldTotalkgsqm~CompostProvider+Wateringsystem,data=yield)

# 
dd=yield[CompostProvider=="Hooymans"&Wateringsystem=="New",
         c("YieldTotalkgsqm","Compostfilledkgsqm","Growingareasqm","pH","MC",
           avgcovars,maxcovars,"totdays"),with=F]
resp="YieldTotalkgsqm"
dd2=data.frame(dd[,resp,with=F],scale(dd[,!names(dd)%in%resp,with=F],scale=T))

# dd2=data.frame(scale(dd,scale=T))
pdfSQLar("subsets_YieldTotalkgsqm_Hooy.pdf")
mod.plot.regsubsets(dd,resp=resp)
dev.off()

l=lm(YieldTotalkgsqm~Compostfilledkgsqm,data=dd2)
summary(l)
xtable(summary(l)$coefficients)

with(dd,sd(Compostfilledkgsqm))
with(dd,sd(HumDeficitgkg))
with(dd,sd(Oxygen))

# plot(fitted(l), residuals(l),
#      xlab = "Fitted Values", ylab = "Residuals")
# abline(h=0, lty=2)
# lines(smooth.spline(fitted(l), residuals(l)))
# shapiro.test(residuals(l))

dd=yield[CompostProvider=="CNC"&Wateringsystem!="New",c("YieldTotalkgsqm","Compostfilledkgsqm","Growingareasqm",
       avgcovars,maxcovars,"totdays"),with=F]
resp="YieldTotalkgsqm"
dd2=data.frame(dd[,resp,with=F],scale(dd[,!names(dd)%in%resp,with=F],scale=T))
pdfSQLar("subsets_YieldTotalkgsqm_CNC.pdf")
mod.plot.regsubsets(dd2,resp=resp)
dev.off()

l=lm(YieldTotalkgsqm~Evaporationghm2+Literssprinkledlm2+CompostProvider,
     data=dd)
summary(l)
xtable(summary(l)$coefficients)

with(dd,sd(Evaporationghm2))
with(dd,sd(Literssprinkledlm2))

shapiro.test(residuals(l))

###########################################################
yield[,DateFilled:=as.IDate(DateFilled,format="%d-%b-%y")]
yield[,Dateof1stflushdate:=as.IDate(Dateof1stflushdate,format="%d-%b-%y")]
yield[,Dateof2ndflushdate:=as.IDate(Dateof2ndflushdate,format="%d-%b-%y")]
yield[,Dateof3rdflushdate:=as.IDate(Dateof3rdflushdate,format="%d-%b-%y")]
yield[,daysbefore1stflush:=Dateof1stflushdate-DateFilled]
yield[,daysbefore2ndflush:=Dateof2ndflushdate-DateFilled]
yield[,daysbefore3rdflush:=Dateof3rdflushdate-DateFilled]
yield[,totalflushdays:=Lengthof1stflushdays+Lengthof2ndflushdays+Lengthof3rdflushdays]

yield[,daysto2ndflush:=Dateof2ndflushdate-Dateof1stflushdate-Lengthof1stflushdays]
yield[,daysto3rdflush:=Dateof3rdflushdate-Dateof2ndflushdate-Lengthof2ndflushdays]
head(yield)

y123=yield[,list(YieldFlush1kgsqm,YieldFlush2kgsqm,YieldFlush3kgsqm)]
# melt(y123,measure=1:3)
y123=melt(as.data.frame(y123))
ggplot(y123,aes(y=value,x=variable))+geom_boxplot()

dd=yield[CompostProvider=="Hooymans"&Wateringsystem=="New",]

dd=yield[CompostProvider=="CNC"&Wateringsystem!="New",]


boxplot(YieldFlush1kgsqm~Lengthof1stflushdays,data=dd,varwidth=T)
boxplot(YieldFlush2kgsqm~Lengthof2ndflushdays,data=dd,varwidth=T)
boxplot(YieldFlush3kgsqm~Lengthof3rdflushdays,data=dd,varwidth=T)

boxplot(YieldFlush1kgsqm~daysbefore1stflush,data=dd,varwidth=T)
boxplot(YieldFlush2kgsqm~daysbefore2ndflush,data=dd,varwidth=T)
boxplot(YieldFlush3kgsqm~daysbefore3rdflush,data=dd,varwidth=T)

boxplot(YieldFlush2kgsqm~daysto2ndflush,data=dd,varwidth=T)
boxplot(YieldFlush3kgsqm~daysto3rdflush,data=dd,varwidth=T)
