# Supplementary material for: Statistical modelling for precision agriculture: A case study in optimal environmental schedules for Agaricus Bisporus production via variable domain functional regression
Source: PLoS One. 2017 Sep 29;12(9):e0181921. doi: 10.1371/journal.pone.0181921 (PMC5621675; doi:10.1371/journal.pone.0181921)
Supplement: S1 Data — (ZIP) [file pone.0181921.s001.zip › code_data/code/R/flirti.R]

`flrti` <- function(Y,X,sigma,deriv=2,weight=1,int=T,wrap=F,plot=F){
    p <- ncol(X)
    beta.zero <- 0
    extra.con <- NULL
    if (length(weight)>1)
      deriv <- (1:4)[weight[-1]>0]  else{
        weight <- c(weight,0,0,0,0)
        weight[deriv+1] <- 1}
    ### different weights when there is intercept ###   
    if(int){
      X <- cbind(1,X)  
      weights<-c(0,rep(weight[1],p),0,rep(weight[1],p))
    } else 
      weights <- rep(weight[1],2*p)
    for (i in 2:5)
      if (weight[i]>0)
        weights <- c(weights,rep(weight[i],2*(p-i+1)))
    A <- makeA(p,deriv,int)
    colscale <- apply(X,2,function(x){sqrt(sum(x^2))})
    newX <- t(t(X)/colscale)
    if (wrap)
      if (int)
        extra.con <- c(0,1/colscale[2],rep(0,p-2),-1/colscale[p+1],0,-1/colscale[2],rep(0,p-2),1/colscale[p+1],rep(0,2*nrow(A)))
    else
      extra.con <- c(1/colscale[1],rep(0,p-2),-1/colscale[p],-1/colscale[1],rep(0,p-2),1/colscale[p],rep(0,2*nrow(A)))
    
    lin.fit <- linearoptim(Y,newX,sigma,sqrt(2*p),weights,A%*%diag(1/colscale),extra.con)
    beta <- lin.fit$eta/colscale
    fit <- X%*%beta
    residuals <- Y-fit
    Rsq <- 1- sum(residuals^2)/sum((Y-mean(Y))^2)
    if (int){
      beta.zero <- beta[1]
      beta <- beta[-1]}
    beta <- p*beta
    if (plot)
      plot(seq(0,1,length=p),beta,type='l',ylab="FLRTI Estimate", xlab="X axis")
    list(beta=beta,gamma=lin.fit$gamma,sol=lin.fit$sol,
         lin.fit=lin.fit$lpout,code=lin.fit$code,sigma=sigma,weight=weight[1],
         deriv=deriv,int=int,beta.zero=beta.zero,Rsq=Rsq,fitted.values=fit,residuals=residuals)
  }

`flrti.boot` <- function(Y=NULL,X=NULL,obj=NULL,B=100,CI=.95,bootfit=NULL){
    if (is.null(bootfit)){
      n <- length(Y)
      sigma <- obj$sigma
      weight <- obj$weight
      int <- obj$int
      wrap <- obj$wrap
      deriv <- obj$deriv
      bootbeta <- matrix(0,B,ncol(X))
      for (b in 1:B){
        status <- 1
        while (status!=0){
          s <- sample(n,n,replace=T)
          bootY <- Y[s]
          bootX <- X[s,]
          bootfit <- flrti(bootY,bootX,sigma,deriv,weight,int,wrap)
          status <- bootfit$code}
        bootbeta[b,] <- bootfit$beta
      }}
    else{
      obj <- bootfit$obj
      bootbeta <- bootfit$bootbeta}
    uci <- apply(bootbeta,2,function(x)quantile(x,1-(1-CI)/2))
    lci <- apply(bootbeta,2,function(x)quantile(x,(1-CI)/2))
    p <- length(uci)
    plot(seq(0,1,length=p),obj$beta,ylim=c(min(lci),max(uci)),type='l',lwd=3,        xlab="X axis", ylab="Beta Confidence Intervals")
    lines(seq(0,1,length=p),lci,col=2)
    lines(seq(0,1,length=p),uci,col=2)
    list(obj=obj,bootbeta=bootbeta,uci=uci,lci=lci)}

`flrti.cv` <- function(Y,X,sigma,cv=2,deriv=2,weight=1,s=NULL,int=T,wrap=F){
    n <- length(Y)
    if (is.null(s))
      s <- sample(n,replace=T)
    siglen <- length(sigma)
    wlen <- length(weight)
    error <- matrix(0,wlen,siglen)
    allerrors <- array(0,c(cv,wlen,siglen))
    for (j in 1:siglen)
      for (k in 1:wlen){
        for (i in 1:cv){
          test.index <-  s[(1+(i-1)*floor(n/cv)):(i*floor(n/cv))]
          if (i==cv)
            test.index <- s[(1+(i-1)*floor(n/cv)):n]
          testY <- Y[test.index]
          testX <- X[test.index,]
          trainY <- Y[-test.index]
          trainX <- X[-test.index,]
          trainfit <-flrti(trainY,trainX,sigma[j],deriv,weight[k],int=int,wrap=wrap)
          if (trainfit$code==0)
            allerrors[i,k,j]<-sum((testY-predict.flrti(trainfit,testX))^2)*n/length(testY)
          error[k,j] <- error[k,j]+allerrors[i,k,j]*length(testY)/n
        }
        code.errors <- sum(allerrors[,k,j]==0)
        if (code.errors<cv)
          error[k,j] <- error[k,j]*cv/(cv-code.errors)
        else
          error[k,j] <- 10^40
        print(c(j,k))}
    print(paste("Min sigma = ",rep(sigma,rep(wlen,siglen))[order(error)[1]]))
    print(paste("Min weight = ",rep(weight,siglen)[order(error)[1]]))                               
    list(sigma=sigma,weight=weight,error=error,allerrors=allerrors,s=s)}

`flrti.perm` <- function(Y=NULL,X=NULL,obj,B=100,permfit=NULL,plot=T){
    if (is.null(permfit)){
      n <- length(Y)
      sigma <- obj$sigma
      weight <- obj$weight
      int <- obj$int
      wrap <- obj$wrap
      deriv <- obj$deriv
      SSE <- sum(obj$res^2)
      permSSE <- rep(0,B)
      for (b in 1:B){
        status <- 1
        while (status!=0){
          s <- sample(n,n,replace=F)
          permY <- Y[s]
          permfit <- flrti(permY,X,sigma,deriv,weight,int,wrap)
          status <- permfit$code}
        permSSE[b] <- sum(permfit$res^2)
      }
      permRsq <- 1-permSSE/sum((Y-mean(Y))^2)}
    else{
      obj <- permfit$obj
      SSE <- permfit$SSE
      permSSE <- permfit$permSSE
      permRsq <- permfit$permRsq}
    Rsq <- obj$Rsq 
    if (plot){
      plot(permRsq,ylim=c(min(permRsq),max(c(Rsq,permRsq))),ylab="Rsq",
           xlab ="Permutation")
      abline(Rsq,0,col=2,lwd=2)}
    p <- mean(Rsq<permRsq)
    print(paste("p-value = ",p))
    list(obj=obj,SSE=SSE,permSSE=permSSE,p=p,Rsq=Rsq,permRsq=permRsq)}

`linearoptim` <- function(Y,X,sigma,lambdap,weights=1,A,extra.con=NULL){
    p <- ncol(X)
    K <- nrow(A)
    f.obj <- weights
    XX <- t(X)%*%X
    b1 <- lambdap*sigma+as.vector(t(X)%*%Y)
    b2 <- lambdap*sigma-as.vector(t(X)%*%Y)
    f.con1 <- cbind(XX,-XX,matrix(0,p,2*K))
    f.con2 <- cbind(-XX,XX,matrix(0,p,2*K))
    f.con3 <- cbind(A,-A,diag(K),-diag(K))
    f.con <- rbind(f.con1,f.con2,f.con3)
    f.rhs <- c(b1,b2,rep(0,K))
    f.dir <- c(rep("<=",2*p),rep("==",K))
    if (!is.null(extra.con)){
      f.con <- rbind(f.con,extra.con)
      f.rhs <- c(f.rhs,0)
      f.dir <- c(f.dir,"==")
    }
    lpout <- lp("min",f.obj,f.con,f.dir,f.rhs)
    eta <- lpout$sol[1:p]-lpout$sol[(p+1):(2*p)]
    gamma <-lpout$sol[(2*p+1):(2*p+K)]-lpout$sol[(2*p+K+1):(2*p+2*K)]#gamma here is acutally -gamma
    if (lpout$status!=0){
      print(paste("Error: Code = ",lpout$status))
    }
    list(eta=eta,gamma=gamma,lpfit=lpout,code=lpout$status)}

`makeA` <- function(p,deriv=2,int=F){
    A <- NULL
    if (!is.na(match(1,deriv))){
      a <- c(-1,1,rep(0,p-1))
      K <- p-1
      A <- rbind(A,matrix(rep(a,K)[1:(K*p)],K,p,byrow=T))
    }
    if (!is.na(match(2,deriv))){
      a <- c(1,-2,1,rep(0,p-2))
      K <- p-2
      A <- rbind(A,matrix(rep(a,K)[1:(K*p)],K,p,byrow=T))
    }
    if (!is.na(match(3,deriv))){
      a <- c(-1,3,-3,1,rep(0,p-3))
      K <- p-3
      A <- rbind(A,matrix(rep(a,K)[1:(K*p)],K,p,byrow=T))
    }
    if (!is.na(match(4,deriv))){
      a <- c(-1,4,-6,4,-1,rep(0,p-4))
      K <- p-4
      A <- rbind(A,matrix(rep(a,K)[1:(K*p)],K,p,byrow=T))
    }
    if (int)
      A <- cbind(0,A)
    A}

`predict.flrti` <- function(obj,newdata){
    p <- ncol(newdata)
    newfit <- obj$beta.zero+newdata%*%obj$beta/p
    newfit}

`testdata` <-
  structure(list(Y = structure(c(-0.815145534387887, -3.14144988029276, 
                                 -1.17889070028366, -1.92000648729773, -4.00607094094585, -1.13838605961241, 
                                 4.36197994265646, 0.91546100249255, 1.11867943280704, 3.77936296013858, 
                                 3.78059768781644, -0.315260211545767, -3.1798608293741, -1.27438975810178, 
                                 -1.66575030588019, 8.01122524476408, -0.621476863364219, -1.65282239499654, 
                                 1.44021484935303, -3.43161831140547, 2.37115618450104, -6.09465599811645, 
                                 4.12542446865918, 1.44816335084864, -2.23086628080267, -0.0487323943777446, 
                                 -4.51453347068487, 0.351985185246913, -4.51161150580738, -1.53181208297211, 
                                 -5.62310440471725, -3.59397203942069, 0.622413280487798, 0.277528124561617, 
                                 3.36964836085444, -2.6540072535501, 3.56624777098862, -3.52358536114513, 
                                 2.27823612085242, -0.0560067503762269, 4.98077105212989, 4.22476860559161, 
                                 -4.52237696289909, -1.68289137702390, -1.91179936309872, 2.71002196772100, 
                                 3.80221853934983, 2.59483490200912, 0.587630319289851, 0.918219602519564
  ), .Dim = c(50L, 1L)), X = structure(c(1.04572628748922, -0.374387810147261, 
                                         -0.225742022036369, -0.672275230178074, -0.337225347245522, -1.48825701204109, 
                                         -0.0535173074463828, 0.225916721924019, -0.325654301826846, -0.662364306439466, 
                                         0.31745748934134, 1.15916971392317, -1.20828946881141, 0.766310625509267, 
                                         0.279305195069077, 2.42132744413313, 2.92896711296337, -0.521130932969204, 
                                         0.0260643416220976, 0.185928615139413, -0.986431709710492, 0.547058784796922, 
                                         2.08618666233191, -0.479582217064465, -1.19875952311062, -0.232820244947758, 
                                         -1.7557814195664, -1.61925654956430, -0.198619828428786, 2.2112489814007, 
                                         -1.57573607259429, -2.05503245300679, 1.76648785393917, -1.00948248693956, 
                                         -0.203117118081569, 0.542147557211439, 0.0575524477809679, -0.348572608156526, 
                                         0.081533875545654, -1.28794359480924, -0.919101523303744, 1.57542322700504, 
                                         -0.196837845017551, 0.728280860157142, -0.716536493576101, 0.0845973269464789, 
                                         1.75059685191408, -0.832920904198932, -0.302940521334382, 0.25236418435019, 
                                         0.611087349120662, -0.177969860459613, 0.00885775646850853, -0.376856047558266, 
                                         -0.537662278253643, -1.02884574193418, 0.244396817786217, 0.178922357422303, 
                                         -0.0522103705965416, -0.68864232369818, 0.256226193131231, 0.697104694672958, 
                                         -1.20422581372589, 0.680396960972931, 0.180523790223787, 2.17258012091202, 
                                         1.73584545934100, -0.433994031375091, -0.101608277777448, 0.0590561649259232, 
                                         -1.17856344684005, 0.205949909280188, 1.58673993784206, -0.365023491203659, 
                                         -0.917314671472458, -0.189132015274164, -1.48798189642819, -1.09413672802087, 
                                         -0.504715864397716, 1.67200763721133, -1.72591437846908, -1.65791471456763, 
                                         1.33618162933776, -0.81678150934002, 0.0845470235821452, 0.104235031305627, 
                                         0.110160719668687, -0.489741047409908, 0.211378357164854, -1.01200260718075, 
                                         -0.723807210593691, 1.32818262482808, -0.221309326766070, 0.438362219351182, 
                                         -0.569112693698301, -0.0727683369670075, 1.92462218946647, -0.831000180520812, 
                                         -0.0124106718638141, 0.48252240001478, 0.250837244146622, -0.0183492506533708, 
                                         0.171700600865819, -0.147107050178118, -0.679882634705122, -0.668542933676978, 
                                         0.483702173729778, 0.132298482224804, 0.15906693345467, -0.660249571030787, 
                                         0.219361899412791, 0.343164081149605, -1.19048188886199, 0.602988971136353, 
                                         0.107364935041212, 1.95238078226065, 0.764550795423754, -0.352776259690006, 
                                         -0.201919213956009, -0.0876666919646315, -1.27200827880814, -0.106310194733334, 
                                         1.17817344685046, -0.272385751951982, -0.67354403993907, -0.146139966956744, 
                                         -1.25372502824763, -0.645674250298313, -0.764800570985382, 1.25101299413337, 
                                         -1.81665037756756, -1.31528422985618, 0.978972038132975, -0.64383064136629, 
                                         0.306841959619862, -0.259242261092457, 0.156006125461689, -0.597380392882113, 
                                         0.332474905193911, -0.801634278944397, -0.552909313389766, 1.12247207795297, 
                                         -0.258200475007006, 0.171746875930453, -0.443049611896373, -0.188123560819529, 
                                         2.04303471185469, -0.785712862059498, 0.222829647547024, 0.637383590491289, 
                                         -0.0405896576027779, 0.106816308340321, 0.270083755832408, 0.0232948683355511, 
                                         -0.769649089654605, -0.398115887086605, 0.669174316885293, 0.0862200200052433, 
                                         0.314267162747985, -0.584610536388098, 0.204795216692533, 0.0863822458377656, 
                                         -1.16789632700190, 0.533870290337102, 0.0570027974149741, 1.75880275490342, 
                                         -0.00407825013938282, -0.277867833038626, -0.277832903901193, 
                                         -0.250529229324971, -1.27903520905909, -0.389736033291201, 0.852663401595157, 
                                         -0.199144283068357, -0.465035004539658, -0.103938033298772, -1.05033168142614, 
                                         -0.268108255094358, -0.980993964477738, 0.936256027377165, -1.85391249376039, 
                                         -1.02338299025013, 0.687953916700428, -0.489751664433526, 0.470097581268103, 
                                         -0.554261029194989, 0.195535031386384, -0.674496594001262, 0.44449139544036, 
                                         -0.649708445551194, -0.404107254258848, 0.954566289551722, -0.30506924826581, 
                                         -0.0712104699687283, -0.337052980039724, -0.265493858867516, 
                                         2.11023121214481, -0.702426937616906, 0.407544639015022, 0.724942029815468, 
                                         -0.268758986297415, 0.199869105590318, 0.311304466045120, 0.14067281435592, 
                                         -0.812724316156742, -0.208331901980200, 0.80558880375376, 0.0408618944373451, 
                                         0.419479869704598, -0.46914970772093, 0.210456753476971, -0.0842064387779028, 
                                         -1.13730776092779, 0.472824552912749, 0.0266115452386946, 1.58991936556470, 
                                         -0.589203048699447, -0.209658966545625, -0.33231378460061, -0.425820720947813, 
                                         -1.21191324103724, -0.64434211244097, 0.6023860143142, -0.142774368311708, 
                                         -0.289374941303429, -0.0626201476035212, -0.875122722365125, 
                                         0.0443221188932515, -1.15541606116074, 0.71572771215304, -1.84366915091820, 
                                         -0.778452987127147, 0.456222101415753, -0.353666359956884, 0.580643779763388, 
                                         -0.786797982214144, 0.229193803669181, -0.724095600195482, 0.547095703711737, 
                                         -0.549094942452173, -0.275100455767818, 0.820739962796327, -0.359473605067933, 
                                         -0.290155118210047, -0.249828529997763, -0.308904745367395, 2.13060848340291, 
                                         -0.586510395994952, 0.546498504657069, 0.753191992023068, -0.439236372107165, 
                                         0.263151430165475, 0.302659976180801, 0.211349894256169, -0.81487098726618, 
                                         -0.0899582781748952, 0.897721190836172, -0.00360097080516742, 
                                         0.480794606745707, -0.321291572980094, 0.234277118272619, -0.179567600212743, 
                                         -1.09955482342182, 0.41963539320086, 0.0133653464059949, 1.44380394096888, 
                                         -1.00998497160747, -0.148539875335678, -0.368326293041865, -0.609830440625878, 
                                         -1.08291137818692, -0.870142938230197, 0.419517497245639, -0.100751291440958, 
                                         -0.144151226259586, -0.0222802431742648, -0.725419017465989, 
                                         0.297377732966776, -1.29018687732035, 0.577419023671336, -1.79188877291165, 
                                         -0.57673621186492, 0.276871428654581, -0.234696509351522, 0.644810446342236, 
                                         -0.962829829362099, 0.257428808536491, -0.749183360892895, 0.639955705815578, 
                                         -0.492663605098361, -0.163588340483553, 0.717267800858791, -0.418971503938825, 
                                         -0.484732368657189, -0.180081993639898, -0.322381734575597, 2.10856331869506, 
                                         -0.443331225995553, 0.644455446590054, 0.730127751149842, -0.557587445201907, 
                                         0.299005571134647, 0.251447530916297, 0.241649214409476, -0.781851776037568, 
                                         -0.0337623154878226, 0.950347034633524, -0.046993652048571, 0.504300926292505, 
                                         -0.148460620116406, 0.274186919585991, -0.210666865982099, -1.05547614726618, 
                                         0.374086445539006, 0.0144383688104964, 1.31852980784035, -1.28558539021448, 
                                         -0.0949007745334619, -0.388834866212568, -0.798847662151886, 
                                         -0.904298623952465, -1.06715301670644, 0.296234062627521, -0.0705503362150292, 
                                         -0.0269512354373345, 0.0169877466857240, -0.598541433130142, 
                                         0.496819448428475, -1.38742642924252, 0.509320937142388, -1.70453978361139, 
                                         -0.414474655841127, 0.14299673479254, -0.131963894032598, 0.668927472241168, 
                                         -1.08833327985103, 0.280686412214723, -0.752765825521626, 0.722739277559418, 
                                         -0.473284268940786, -0.0672703309729344, 0.640424506911116, -0.481120903403938, 
                                         -0.654587521173837, -0.126519102835536, -0.309950340748549, 2.04849251108733, 
                                         -0.278257416420624, 0.706179666930866, 0.66374358123154, -0.629377835751517, 
                                         0.309773817566689, 0.164964374928451, 0.237893881189022, -0.719429355525553, 
                                         -0.0305113137361155, 0.968241891646813, -0.0891412256191422, 
                                         0.496088380766190, 0.0419186629193211, 0.328116765923599, -0.188469863601314, 
                                         -1.00591036524303, 0.335961344264756, 0.0270047803458205, 1.2121702929035, 
                                         -1.43516567587151, -0.0491318792636508, -0.396803941100327, -0.989161659318554, 
                                         -0.68834398177821, -1.23538685391725, 0.224711922697895, -0.0496467863928447, 
                                         0.0646376551341199, 0.0550898886731718, -0.49181083575899, 0.648408126580608, 
                                         -1.44925473321321, 0.499424427776533, -1.58759060688806, -0.287910310433451, 
                                         0.047692856205261, -0.0445902954152663, 0.659324748696703, -1.16928504289311, 
                                         0.299412980930288, -0.737848943509799, 0.795114294750794, -0.483826769430473, 
                                         0.0161541501971588, 0.586484784125304, -0.543479761988723, -0.799365875623677, 
                                         -0.0878455894540869, -0.275636078142682, 1.9547928536458, -0.096656956072082, 
                                         0.736435367796396, 0.562033756303913, -0.660173173925873, 0.297798458530458, 
                                         0.0505077528941108, 0.206407000967986, -0.633366398784783, -0.0709725727369067, 
                                         0.956181318377032, -0.129868767843158, 0.462246522587958, 0.242421788176274, 
                                         0.393997265791957, -0.123942220585730, -0.951696110134547, 0.305043723715677, 
                                         0.0482387489055885, 1.12279872288271, -1.47788719992959, -0.0116234046509205, 
                                         -0.395197954692749, -1.17706170591860, -0.447316455108489, -1.37485895591019, 
                                         0.197127289694811, -0.0355159257333278, 0.133028069425573, 0.0919322494848053, 
                                         -0.402548091753942, 0.757904628725436, -1.47779180551836, 0.535720470784107, 
                                         -1.44700966661232, -0.193285167019572, -0.0159453707316266, 0.028302505085314, 
                                         0.622332166945362, -1.21166182770052, 0.314054880909596, -0.707438664285537, 
                                         0.856748633197241, -0.517160942018451, 0.0889856804598471, 0.551723335673358, 
                                         -0.60360603821863, -0.918712731870394, -0.0627671853649575, -0.223464461014422, 
                                         1.83186113943654, 0.0961021662481577, 0.739986751303532, 0.432992550402714, 
                                         -0.655539089894851, 0.265421783094808, -0.0846250905098796, 0.153511680119548, 
                                         -0.529425578869907, -0.145913392307329, 0.918940871325177, -0.169001355046894, 
                                         0.408864904179003, 0.445624267703638, 0.469759027697579, -0.0280495644506922, 
                                         -0.89367201472291, 0.28111721822934, 0.0753144423834218, 1.04848842450236, 
                                         -1.43291133373975, 0.0172344341800536, -0.386981343977442, -1.35883707574475, 
                                         -0.193485047387636, -1.48558382873282, 0.205656375856316, -0.0256330379954013, 
                                         0.180632631407819, 0.127420895817351, -0.328074067516405, 0.831069816165217, 
                                         -1.47515766244395, 0.606200041375446, -1.28876538665482, -0.126841216977172, 
                                         -0.0548231096424929, 0.0875927260539865, 0.564279618223666, -1.22144034348543, 
                                         0.325058478379056, -0.664540937276966, 0.907310168706295, -0.566156622155746, 
                                         0.153524837248251, 0.53241486472728, -0.65905769061911, -1.01227338977767, 
                                         -0.0499896224375563, -0.157461003620201, 1.68409416152563, 0.294651961738179, 
                                         0.721598019569163, 0.284614237563692, -0.62104121382833, 0.214986080328594, 
                                         -0.233136910606674, 0.0855310250168865, -0.413369568835571, -0.246101072264515, 
                                         0.861296106992244, -0.206364063556629, 0.342033077960522, 0.6441016135506, 
                                         0.553332660146979, 0.0882424772884574, -0.83267671179029, 0.263965462143313, 
                                         0.105406028672942, 0.987312724486842, -1.31939944865302, 0.0370514221045963, 
                                         -0.375118545942015, -1.53077704258972, 0.060881237940016, -1.56757597843269, 
                                         0.242475393420461, -0.0174734069379882, 0.209863965051654, 0.161461894367537, 
                                         -0.265709629447786, 0.873664550202213, -1.44347232027592, 0.698854114760886, 
                                         -1.11882619088621, -0.0848204516839307, -0.075845524151708, 0.134158586075594, 
                                         0.491496993768133, -1.20459729946002, 0.33287013956508, -0.612161711912208, 
                                         0.946466777085492, -0.623683645293385, 0.212072197995490, 0.52483407445907, 
                                         -0.707392677715615, -1.07969314920920, -0.0482186325412913, -0.081651220216445, 
                                         1.51588871297914, 0.493624441596065, 0.68603337471018, 0.124893091822601, 
                                         -0.562245175896187, 0.148833639300671, -0.387730462719429, 0.00878814203318159, 
                                         -0.290961041736425, -0.362302912425597, 0.788022581879227, -0.241781969698637, 
                                         0.267840596353711, 0.830429337766347, 0.642648771646669, 0.213968277116375, 
                                         -0.769548834118858, 0.253372089795165, 0.13568767566777, 0.937344949560543, 
                                         -1.15651291602044, 0.0474373439980322, -0.362573997574075, -1.68917088024622, 
                                         0.303513397430132, -1.62084991105736, 0.299760554625292, -0.00851231632001148, 
                                         0.223134694327872, 0.193961311832088, -0.212775643949494, 0.891449692138681, 
                                         -1.38485579530024, 0.801673666150764, -0.943160503177125, -0.06346486251753, 
                                         -0.0859177778836422, 0.168878303734980, 0.410314184815284, -1.16710940483646, 
                                         0.337936230694076, -0.553306937619388, 0.973886334142367, -0.682611846882396, 
                                         0.266928340134687, 0.525255668040734, -0.746168958033596, -1.12061731002865, 
                                         -0.0561599475455708, -6.06250595844989e-05, 1.33164158686315, 
                                         0.6876516170199, 0.63805701884347, -0.0381766127848096, -0.484716606268298, 
                                         0.0693067490798959, -0.541108502171296, -0.0703938624583873, 
                                         -0.167962670627117, -0.485286212607709, 0.70389585248712, -0.275080149799197, 
                                         0.192377011779766, 0.997182952400063, 0.735637970703164, 0.338162207517718, 
                                         -0.705127014490791, 0.249120735522464, 0.163333551261528, 0.896658426447847, 
                                         -0.963413107193025, 0.0480019847356858, -0.35231213586123, -1.83030786250698, 
                                         0.522142427638378, -1.64542013265438, 0.369688071708861, 0.00377495009960582, 
                                         0.222857443207269, 0.224825214907732, -0.166592977422936, 0.890186103276883, 
                                         -1.30142810380285, 0.902649670755416, -0.767736747398228, -0.0590164408556509, 
                                         -0.0919450344626657, 0.192630097616987, 0.327061082601639, -1.11495336882693, 
                                         0.340703117992454, -0.490982563826631, 0.989236715684457, -0.735811062373805, 
                                         0.320393841098959, 0.529954348644272, -0.772944490098502, -1.13469117209972, 
                                         -0.0725192993198027, 0.0832852675939521, 1.13574957624372, 0.871365499207769, 
                                         0.582433154085924, -0.196600602222788, -0.394021135114541, -0.0212523012648773, 
                                         -0.685973784285433, -0.145691882084641, -0.0501371285622931, 
                                         -0.605818272627983, 0.613691475316921, -0.306083680184585, 0.121731876659882, 
                                         1.13693796950094, 0.830230865822977, 0.449858640977143, -0.64024988568826, 
                                         0.250995033662781, 0.185517823347836, 0.86332648187314, -0.75926139352182, 
                                         0.0383551291928819, -0.347297397791088, -1.95047726316472, 0.70449932512042, 
                                         -1.64130114927131, 0.444434156909214, 0.0219131085619408, 0.21144483566064, 
                                         0.253959670291196, -0.124482496269519, 0.875634644919078, -1.19530926206972, 
                                         0.989773103785177, -0.598523347420164, -0.0677171780759743, -0.100832457513149, 
                                         0.206292186306457, 0.248067578363719, -1.05410590064361, 0.341617167686626, 
                                         -0.428194539962059, 0.992185797519296, -0.77615112721864, 0.374769278321430, 
                                         0.535204819441686, -0.785277232435785, -1.12156003528609, -0.0960024197333952, 
                                         0.164360943487736, 0.932609474186932, 1.03939809935775, 0.523925982554431, 
                                         -0.342384602455582, -0.295724392604793, -0.120501222664793, -0.815029064384993, 
                                         -0.210782810472399, 0.0567529114033972, -0.714666392303552, 0.522185006869624, 
                                         -0.334617637181077, 0.0619947434152553, 1.24226990111815, 0.924358065512621, 
                                         0.538091949979306, -0.57575608049344, 0.258778618553684, 0.199414659820317, 
                                         0.835422442560808, -0.56321914635785, 0.0181065622449451, -0.350494220351258, 
                                         -2.04596835601215, 0.838315086431925, -1.60850746695572, 0.516175022464402, 
                                         0.0484268753080704, 0.191309495658780, 0.281270744679205, -0.0837650668906517, 
                                         0.853556178367526, -1.06861928638679, 1.05103494045039, -0.441488727113584, 
                                         -0.0858090655561814, -0.119485210659461, 0.210742788388235, 0.179663563338042, 
                                         -0.99054370949867, 0.341124746003, -0.367948815453796, 0.982401455454421, 
                                         -0.796501876867927, 0.432355229235218, 0.53728178360498, -0.780725143570897, 
                                         -1.08086919945144, -0.125315040655756, 0.239140888365338, 0.726618073758861, 
                                         1.18638142866794, 0.467299706365880, -0.467534339447441, -0.194923615601026, 
                                         -0.226170239664078, -0.921967372583108, -0.260175734021506, 0.147655840634408, 
                                         -0.8037036391031, 0.433713101816278, -0.360528970203626, 0.0184323910241440, 
                                         1.30697501433061, 1.01607539686869, 0.5934489935735, -0.512384376411325, 
                                         0.272183271157346, 0.202557425058729, 0.811201179593125, -0.392227514367623, 
                                         -0.0129455586877834, -0.364394771906216, -2.11376550794218, 0.913366344898332, 
                                         -1.5473698248457, 0.5779711313672, 0.085340485628239, 0.164698716507616, 
                                         0.306674299770686, -0.0420962726565879, 0.829083458623291, -0.923607192727201, 
                                         1.07618150362594, -0.301887029457042, -0.109793178584096, -0.153835930644669, 
                                         0.206912373232877, 0.127380612102874, -0.929595598959672, 0.339595564110160, 
                                         -0.312873048287712, 0.959704241542974, -0.79088833685945, 0.495036494418487, 
                                         0.532909903502665, -0.757350724088916, -1.01271516915062, -0.159198102149590, 
                                         0.304130275632921, 0.52184996444758, 1.30772910905884, 0.416791680418245, 
                                         -0.565139561300532, -0.0938254470789213, -0.336437079798800, 
                                         -1.00659301813661, -0.293515447309765, 0.221908239711226, -0.871627100307897, 
                                         0.349903821590363, -0.383799613978320, -0.00876598023628655, 
                                         1.33238321721078, 1.10421144800898, 0.616097485395403, -0.450257314444694, 
                                         0.290477343966495, 0.194696191387380, 0.79003792807582, -0.249525994187695, 
                                         -0.053840573395577, -0.388576711215656, -2.15514271132244, 0.932053964465956, 
                                         -1.46017053017989, 0.62833992001804, 0.131589558574450, 0.132839486993314, 
                                         0.330146645125349, 0.000802665472264044, 0.803473010597191, -0.763318092355668, 
                                         1.06579188672776, -0.180564358405203, -0.137769476022635, -0.203815502671205, 
                                         0.196053865291296, 0.0918236506001144, -0.872591954889219, 0.336926272102235, 
                                         -0.263260347873158, 0.924856918187132, -0.760464553034913, 0.562131992284316, 
                                         0.521590673026159, -0.716330153118835, -0.919978966777895, -0.196609824470489, 
                                         0.359109309503289, 0.320391321993597, 1.40367831380738, 0.373387929318688, 
                                         -0.634979837921856, 0.00646506165443325, -0.449650011880240, 
                                         -1.07103928990100, -0.312403939029311, 0.280519007385187, -0.919734464898233, 
                                         0.271352995543822, -0.404462945495355, -0.0213462113342986, 1.32269545280841, 
                                         1.18788930262425, 0.609856357482707, -0.389262590777774, 0.312760200979873, 
                                         0.176425808051679, 0.771734888548913, -0.133132447622501, -0.103174797349874, 
                                         -0.421506991203393, -2.17300871451544, 0.901589843706323, -1.34993562357656, 
                                         0.66787845159236, 0.184932656147675, 0.0965699626717027, 0.351687126696964, 
                                         0.044423321812467, 0.776504146232419, -0.591100484690068, 1.02457350082731, 
                                         -0.076686935073916, -0.168447243708569, -0.267067572794727, 0.179543075121547, 
                                         0.0717200822605807, -0.8193393850598, 0.332833238733650, -0.218514138190476, 
                                         0.878981319700035, -0.709101407180797, 0.631982795679497, 0.503883823436451, 
                                         -0.660026217966921, -0.806602781315983, -0.236591232328648, 0.405106292951267, 
                                         0.123570547055829, 1.47630444881549, 0.336835411066923, -0.679384198690926, 
                                         0.104845027779486, -0.564157640430849, -1.11744406133725, -0.3184470506166, 
                                         0.324500334372533, -0.94932854114908, 0.19865442107568, -0.422552443009226, 
                                         -0.0210579523744641, 1.28211831581693, 1.26623262412095, 0.578551729310902, 
                                         -0.329287439301845, 0.338130873541708, 0.148342787243731, 0.756095102035565, 
                                         -0.0410544576677515, -0.159543673926995, -0.461650378364427, 
                                         -2.17027548390730, 0.829195351731556, -1.21969260969606, 0.697187883019092, 
                                         0.243126023307446, 0.056727533678867, 0.371295135786534, 0.0882557210649873, 
                                         0.747953269572624, -0.410303466369045, 0.957241883605616, 0.0105823262769499, 
                                         -0.200536966941215, -0.341231284631631, 0.158756055183473, 0.0657936146046351, 
                                         -0.769641497680733, 0.327032477874302, -0.178036091870739, 0.823199987229293, 
                                         -0.640675129185837, 0.702928052557974, 0.480351169138958, -0.590804041782309, 
                                         -0.676530890658221, -0.278183513435158, 0.443151985839005, -0.0672854513900387, 
                                         1.52768653855321, 0.306878644555168, -0.700686691608262, 0.200211568476685, 
                                         -0.678308569973077, -1.14794520590638, -0.313250623508086, 0.354864411389502, 
                                         -0.961712137335411, 0.132401895584964, -0.438101584774431, -0.00965085346135545, 
                                         1.21485840092974, 1.33836507590554, 0.526009720355479, -0.270219093908185, 
                                         0.365688392996225, 0.111043641155639, 0.742921609558935, 0.0287003926808424, 
                                         -0.221542646503264, -0.507471639193762, -2.14985498588414, 0.722091857653781, 
                                         -1.07246899319875, 0.71686937122717, 0.303925905013294, 0.0141495901508906, 
                                         0.388970063695061, 0.131789887930791, 0.717596784661456, -0.224276134031248, 
                                         0.868512572743706, 0.0820805113875258, -0.232749131019892, -0.423945781798314, 
                                         0.135068857936913, 0.0727679551526402, -0.72330190096134, 0.319240003394089, 
                                         -0.141227881545019, 0.758635461922516, -0.55906194893877, 0.773306910873691, 
                                         0.451554524539096, -0.511028747714136, -0.533707572697946, -0.320427855501109, 
                                         0.474277148028656, -0.250849764368322, 1.55990360749061, 0.283262148675640, 
                                         -0.701221364674388, 0.291461800926479, -0.790451405029376, -1.16468059706936, 
                                         -0.298420499140225, 0.372623429152335, -0.9581880617322, 0.0731892164706991, 
                                         -0.451143849045463, 0.0111254353004554, 1.12512230284025, 1.40341032138448, 
                                         0.45605645009193, -0.211944788488073, 0.394531790687652, 0.0651248819795097, 
                                         0.732017452142185, 0.07812452042757, -0.287767158455002, -0.557435540186399, 
                                         -2.11465918683208, 0.587500730585126, -0.911292278744971, 0.727524073145527, 
                                         0.365088546224752, -0.0303264777761422, 0.404711301723546, 0.174515847110845, 
                                         0.685211095542564, -0.0363675843153214, 0.7631011059226, 0.138644705997943, 
                                         -0.263794221243918, -0.512850207911171, 0.109857535841710, 0.0913668114249582, 
                                         -0.68012420311094, 0.309171829162911, -0.107491179844390, 0.686410284927314, 
                                         -0.468138096328331, 0.841458518580593, 0.418055704042281, -0.423065458911536, 
                                         -0.38207710532849, -0.362365446237592, 0.499512539382369, -0.425795482903335, 
                                         1.57503468009776, 0.265730442320557, -0.683322265889822, 0.377492842309317, 
                                         -0.898934750122197, -1.16978810828721, -0.27556251894947, 0.378789578377273, 
                                         -0.940059122614417, 0.0216101811319127, -0.461712714076819, 0.0395212638063962, 
                                         1.01711661624189, 1.46049202396422, 0.372518037995744, -0.154351756932788, 
                                         0.423760097960217, 0.0111830219074461, 0.723185670808473, 0.109210342576720, 
                                         -0.356812653158532, -0.610006847837341, -2.06760005313724, 0.432643339637713, 
                                         -0.739189970995091, 0.729753145703097, 0.424370191901353, -0.0758632799661473, 
                                         0.418518241172993, 0.215923623306115, 0.650572606259598, 0.150073086140088, 
                                         0.645723020823324, 0.181111995848334, -0.29238272291261, -0.605583706586597, 
                                         0.0844981413577043, 0.120313890941952, -0.639912012338853, 0.296543969050665, 
                                         -0.0762276593999231, 0.607646997391296, -0.371779801243255, 0.905722023632622, 
                                         0.38041652205393, -0.329279298523646, -0.225583766443188, -0.403037473355698, 
                                         0.519888919762298, -0.590795698019393, 1.57515878084471, 0.254028044382138, 
                                         -0.649323443255088, 0.457201809805647, -1.00210720977399, -1.16540561302091, 
                                         -0.246282524372277, 0.374375049780555, -0.908628128257036, -0.0217414130323694, 
                                         -0.469841658122994, 0.0737869819518949, 0.89504793582806, 1.50873384705122, 
                                         0.279220603542413, -0.0973272331336077, 0.452472346158146, -0.0501854268684466, 
                                         0.71622930658096, 0.123950276132583, -0.427274573990175, -0.663650328641589, 
                                         -2.01158955118573, 0.264741053923668, -0.55918957460946, 0.724157745828812, 
                                         0.479527087002627, -0.121623426283040, 0.430390273344403, 0.255503241217568, 
                                         0.613457720856207, 0.331696780696334, 0.521093855126901, 0.210319466678829, 
                                         -0.317225121325286, -0.699785421440987, 0.0603667269447372, 0.158332901223983, 
                                         -0.602468936854398, 0.281072436927249, -0.0468389928426919, 0.523468140462073, 
                                         -0.273863293572278, 0.964436573983725, 0.33919879297946, -0.232035389699600, 
                                         -0.0681718339353746, -0.441485124566516, 0.536437049030593, -0.744523500740812, 
                                         1.56235493420153, 0.247899473752600, -0.601558944770706, 0.529485820595917, 
                                         -1.09831738850721, -1.15367098473146, -0.212186356845102, 0.360392034078422, 
                                         -0.86519788693503, -0.056271768623121, -0.475564159438485, 0.112172939632379, 
                                         0.763122856292179, 1.54725945405193, 0.179990266207427, -0.0407584509818117, 
                                         0.479767566625666, -0.118383952156064, 0.710951400482807, 0.124336738099447, 
                                         -0.497748364326255, -0.716830749094147, -1.94953964736368, 0.0910152425551188, 
                                         -0.374318594248433, 0.711339030451605, 0.528315476488108, -0.166769526590737, 
                                         0.440326789538779, 0.292744725546169, 0.573642843376042, 0.505154402714771, 
                                         0.393929146514356, 0.227104204229560, -0.337031901781264, -0.793094496090737, 
                                         0.03883934506265, 0.204147549791414, -0.567598584866896, 0.262473246662562, 
                                         -0.0187268528037688, 0.434996255287255, -0.178264803204136, 1.01594131758784, 
                                         0.294964331224287, -0.133698855588536, 0.0862144143016162, -0.476749587581138, 
                                         0.550187687049405, -0.885651982091907, 1.53870216463829, 0.247089249324161, 
                                         -0.542362818437197, 0.593241991860576, -1.18591389084430, -1.13672209687986, 
                                         -0.174879857804398, 0.337852721987114, -0.811071206923372, -0.0813870882413158, 
                                         -0.478913696277786, 0.152929486743277, 0.62554797232766, 1.57519250837281, 
                                         0.0786531454662777, 0.0154673556313217, 0.504744790707004, -0.192816041763302, 
                                         0.707154993537172, 0.112362145481601, -0.566829467543092, -0.768012875690016, 
                                         -1.88436230805721, -0.0813127253558117, -0.187604534572362, 0.69189815650041, 
                                         0.568491605317327, -0.210464190753154, 0.448327181057123, 0.327138100992886, 
                                         0.530904377862751, 0.667096855556752, 0.268944432666712, 0.232303294240657, 
                                         -0.350513549579861, -0.883150074152243, 0.0212920481712838, 0.256481544164608, 
                                         -0.535104564585666, 0.240462412126501, 0.0087070880857735, 0.343353883014451, 
                                         -0.0888605600275643, 1.05857540239892, 0.248274951193827, -0.0366348193395886, 
                                         0.23363070037445, -0.507872050110654, 0.562171593680886, -1.01285423309699, 
                                         1.50627949662504, 0.251341889989038, -0.474069112255083, 0.647367440780072, 
                                         -1.26324532130773, -1.11669682292709, -0.135968868686620, 0.30776930422287, 
                                         -0.747550896497033, -0.0964935744879276, -0.479923746895393, 
                                         0.194306973180017, 0.486529878627918, 1.59165667342031, -0.0209646392055444, 
                                         0.0714629528145137, 0.526503049746388, -0.272885183498055, 0.704643126767217, 
                                         0.0900189152833347, -0.633113327017008, -0.815661474924198, -1.81896949965244, 
                                         -0.245021480696997, -0.00207490024160418, 0.666436280904159, 
                                         0.597811718449816, -0.251870028634206, 0.454390839200436, 0.358173392258684, 
                                         0.485018728359984, 0.814175042583631, 0.150855251264995, 0.226753822452254, 
                                         -0.356380550020395, -0.9675912992419, 0.00910088873048004, 0.314058591863927, 
                                         -0.504790484220028, 0.214755947188965, 0.0360611571948625, 0.249663564791271, 
                                         -0.00952679393129852, 1.09067797637091, 0.199692467293497, 0.0567915958981068, 
                                         0.370132746389792, -0.533893699866155, 0.573419528787186, -1.12480334478038, 
                                         1.46716595463184, 0.260401914639451, -0.399011874224885, 0.690759284534855, 
                                         -1.32866028441993, -1.09573303633416, -0.0970592309282242, 0.271153971501932, 
                                         -0.675939763930987, -0.100997429963930, -0.478627789545803, 0.234555748838025, 
                                         0.350275169886364, 1.59577561260089, -0.115036968332549, 0.127341106676486, 
                                         0.544141375088044, -0.357994865168219, 0.7032188411961, 0.0592994645089374, 
                                         -0.695195386124328, -0.858241313291697, -1.75627318853549, -0.392889654356312, 
                                         0.179242804083488, 0.635554560591785, 0.614032060845107, -0.29014965009781, 
                                         0.458517155269722, 0.385340624044529, 0.435762298911392, 0.943039867156763, 
                                         0.0443771399902271, 0.21129287460448, -0.353343388402184, -1.04405731497610, 
                                         0.00364191920007968, 0.375602400409734, -0.476459951979301, 0.185069865719853, 
                                         0.0639336818924255, 0.155047841765325, 0.055860265195926, 1.11058818745774, 
                                         0.149778693928714, 0.144215266975414, 0.491776274454309, -0.55385572455873, 
                                         0.584962252230459, -1.22017240816639, 1.42344056312876, 0.274013842167616, 
                                         -0.319525152347125, 0.722314640305372, -1.38050738470335, -1.07596861056207, 
                                         -0.0597567859656646, 0.229018914540539, -0.597540617500207, -0.0943048572702977, 
                                         -0.47505930248351, 0.271926163612731, 0.220990440796413, 1.58667298932101, 
                                         -0.199737722439244, 0.183214583325959, 0.556758798076199, -0.44754857458169, 
                                         0.702685177846983, 0.0221962101626982, -0.751671088241371, -0.894217157287513, 
                                         -1.69918534109247, -0.517695877221631, 0.353321073742559, 0.599854152492223, 
                                         0.614908877462733, -0.32446566500788, 0.460705520565983, 0.408129821051389, 
                                         0.382911493560622, 1.05034223263750, -0.0457743634765658, 0.186757536437467, 
                                         -0.340112550024547, -1.11018726497125, 0.00629119203992407, 0.43983667732239, 
                                         -0.449916576072807, 0.151120181589061, 0.0929229895473899, 0.0606292550842237, 
                                         0.103424387465373, 1.11664518361337, 0.0990954455048944, 0.223271070743198, 
                                         0.594617006674665, -0.566799311899471, 0.597830523872854, -1.29763451427934, 
                                         1.37718234658587, 0.291922191465752, -0.237942994622323, 0.740930625272071, 
                                         -1.41713522668046, -1.05954141907180, -0.0256673752353963, 0.182376324054932, 
                                         -0.513656265479664, -0.0758220590080035, -0.46925176396301, 0.304668567399562, 
                                         0.102882286051478, 1.56347246698712, -0.271240782050141, 0.239196148871655, 
                                         0.563454350055081, -0.540949799546363, 0.702845177743026, -0.0192984307510937, 
                                         -0.80113587674446, -0.92205377340665, -1.65061792370950, -0.61221878018083, 
                                         0.517132404075255, 0.559936213534404, 0.598198413262226, -0.353980683228334, 
                                         0.46095532639022, 0.426031007980229, 0.326242716351326, 1.13273304238720, 
                                         -0.114883721454360, 0.153984893691348, -0.3153985201868, -1.16362029284373, 
                                         0.0184247597098543, 0.505485130122259, -0.424963964709863, 0.112622908666489, 
                                         0.123627407528683, -0.0324696541044237, 0.129289342988308, 1.10718811279173, 
                                         0.0482045364274541, 0.291593884052323, 0.674710665157527, -0.571765649599468, 
                                         0.613055103576524, -1.35586275414354, 1.33047032947322, 0.313871481426077, 
                                         -0.156599449051001, 0.745641878560311, -1.43709169557177, -1.04840499783396, 
                                         0.00373392013264098, 0.132217005430241, -0.425594234323835, -0.0450794044331583, 
                                         -0.461320304628231, 0.331155112426806, -0.000143993469771029, 
                                         1.52544735250453, -0.326044358419471, 0.295330160702006, 0.563418672493413, 
                                         -0.637567965220379, 0.703506119190402, -0.063297296377697, -0.842316388055781, 
                                         -0.940340843234393, -1.61321012109055, -0.669905404320572, 0.667838119884361, 
                                         0.516414054910511, 0.56193814863908, -0.377927409410583, 0.459290224032235, 
                                         0.43858884456988, 0.265610606318891, 1.18724800718476, -0.158718750745807, 
                                         0.113846798705966, -0.278101811981350, -1.20221815407506, 0.0412428981960925, 
                                         0.571273302182447, -0.401424454978854, 0.0694074586844985, 0.156549442146408, 
                                         -0.123165967527951, 0.129989654547927, 1.08079229504133, -0.00234688725356784, 
                                         0.347041875503278, 0.728529453232133, -0.567955642670224, 0.631558605277207, 
                                         -1.39370009889840, 1.28518914344048, 0.339575267817929, -0.0777227615066401, 
                                         0.736834054882245, -1.44088241017565, -1.04270195131358, 0.0282566082597125, 
                                         0.0793216745587799, -0.334708401882632, -0.00282707602193771, 
                                         -0.452182208196868, 0.350954537040765, -0.0871430073247133, 1.47334105051131, 
                                         -0.363832887890294, 0.350988928937323, 0.556742384722974, -0.736437865290693, 
                                         0.70451690756363, -0.108947251451529, -0.87522809908007, -0.948895214202993, 
                                         -1.58692131069389, -0.69076925252044, 0.804454606618538, 0.470020391294882, 
                                         0.506928420911695, -0.396227159398405, 0.455972194911789, 0.445884725171147, 
                                         0.201638383057543, 1.21470318587920, -0.177795742601173, 0.0675566508967639, 
                                         -0.228989771539904, -1.22602954310952, 0.0742190554080249, 0.635944772293435, 
                                         -0.379304376476075, 0.0224172639762905, 0.191250253628777, -0.210766022037144, 
                                         0.106095079176501, 1.03835320506751, -0.0521557814113633, 0.389666831844871, 
                                         0.756637085758277, -0.556139258882485, 0.653201217329578, -1.41165842193413, 
                                         1.24131370506974, 0.368442924691483, -0.00250177776668098, 0.71565963131484, 
                                         -1.43012417846288, -1.04154701812929, 0.048439316736212, 0.0243518027265984, 
                                         -0.242378954574877, 0.0494923904804396, -0.443210052110086, 0.364314749395770, 
                                         -0.158849379381742, 1.40873137779516, -0.386099274954613, 0.405163316673587, 
                                         0.544026924129735, -0.836404360109231, 0.705750075327315, -0.155982063420886, 
                                         -0.900618019145797, -0.948230260288128, -1.57018983931806, -0.678550882928471, 
                                         0.927051162812911, 0.421555709533733, 0.435537736189401, -0.409192097570661, 
                                         0.451398494146188, 0.448304689105964, 0.135385504475444, 1.21806032347982, 
                                         -0.175326172871698, 0.0165217082391888, -0.169889339968434, -1.23634443815126, 
                                         0.115846549638137, 0.69825335596061, -0.358714491027477, -0.0267719366438370, 
                                         0.22675670398, -0.294797091633476, 0.060465730804997, 0.98208321317483, 
                                         -0.100900892668710, 0.420765614621819, 0.761919576892822, -0.537977049674096, 
                                         0.67724010640264, -1.41119684816272, 1.19773499657655, 0.399711175723741, 
                                         0.068464609051811, 0.683279886339539, -1.40644656236895, -1.04404313930031, 
                                         0.0648290418121504, -0.0320325074414456, -0.149986380782878, 
                                         0.110428512662826, -0.435781639561974, 0.371491452995453, -0.216017016313395, 
                                         1.33320572832767, -0.394357181271136, 0.456839808848679, 0.525879591147637, 
                                         -0.936310130018334, 0.70707842613218, -0.204142236063634, -0.919241553936363, 
                                         -0.938867350031255, -1.56143659573389, -0.637033631945426, 1.03570917208825, 
                                         0.371821274346126, 0.350152599649431, -0.417138874372609, 0.445967929492020, 
                                         0.446238272338691, 0.0679164355202249, 1.20030579267065, -0.154552452095575, 
                                         -0.0378485462289289, -0.102639620151665, -1.23446706456378, 0.164607449484601, 
                                         0.756952986183936, -0.33976675910727, -0.0765771468983886, 0.262089522656519, 
                                         -0.374788986182416, -0.00401198846461221, 0.91420980468191, -0.148261906423131, 
                                         0.441649376050816, 0.747289595590872, -0.515139788390125, 0.702925517826106, 
                                         -1.39378537482354, 1.15333155903597, 0.432614762951841, 0.134584277167901, 
                                         0.640856098437787, -1.37147912382933, -1.04929325584588, 0.0779727797375383, 
                                         -0.0891711533204945, -0.0589111688889463, 0.178530808114074, 
                                         -0.431274773746618, 0.372740351343446, -0.259399824792209, 1.24835149608048, 
                                         -0.390120268498571, 0.505004890400479, 0.50290768621062, -1.03499785536034, 
                                         0.708374763628945, -0.253168273157643, -0.931854109135171, -0.92132785197383, 
                                         -1.55908246871225, -0.570000835972064, 1.13051001806531, 0.321618350451124, 
                                         0.253159516469015, -0.420384140249508, 0.440079308705871, 0.440075010833686, 
                                         0.000295641139516948, 1.16442596613571, -0.118716990810995, -0.0941446294697594, 
                                         -0.0290797149743256, -1.22170164771058, 0.218983823545593, 0.810797595963378, 
                                         -0.322573141189666, -0.125415370509869, 0.296269439114778, -0.450271515549435, 
                                         -0.0844516765303544, 0.836960464907357, -0.193918508072149, 0.453629268348556, 
                                         0.715659810807533, -0.489298248375644, 0.729507696929689, -1.36089399915596, 
                                         1.10698193352305, 0.46638842841292, 0.195265104800654, 0.589549546091025, 
                                         -1.32685142477949, -1.05640030878524, 0.0884175267623864, -0.146404032285690, 
                                         0.0294661927246104, 0.252348794423036, -0.431067257858106, 0.368317147943383, 
                                         -0.289751711490720, 1.15575607502519, -0.374902198295625, 0.548645046266869, 
                                         0.475718509752624, -1.13131021647760, 0.709511891468331, -0.302800678480777, 
                                         -0.939211090425624, -0.89613313465731, -1.56154834702399, -0.481235831409144, 
                                         1.21153508436486, 0.271748202567788, 0.146944991825385, -0.419244545646617, 
                                         0.434131439544329, 0.430204440555305, -0.066412413719048, 1.11340721655903, 
                                         -0.0710621995561526, -0.150957058445473, 0.0489512726788574, 
                                         -1.19935241295516, 0.277457740419285, 0.858541118298897, -0.307245597748874, 
                                         -0.171703611200783, 0.328317182811221, -0.520774489600002, -0.177966931290257, 
                                         0.752562679169786, -0.237550383013285, 0.458016443731731, 0.669942891497912, 
                                         -0.462123202975722, 0.756236889043102, -1.31399271839936, 1.05756466111283, 
                                         0.500266914144115, 0.249914970169134, 0.530521507780697, -1.27419302715492, 
                                         -1.06446723913762, 0.0967102791367057, -0.203071041712175, 0.113765215675482, 
                                         0.330431989178565, -0.436536895090527, 0.358477546298896, -0.307826583081467, 
                                         1.05700685913342, -0.350216632321006, 0.58674676138573, 0.444919362207588, 
                                         -1.22408989371244, 0.710362613301061, -0.352779955810906, -0.942067903491125, 
                                         -0.863804566623152, -1.56725511943997, -0.374521954657428, 1.27886575460768, 
                                         0.223012095415183, 0.0338955308957747, -0.414036741009195, 0.428523129763983, 
                                         0.417016097467909, -0.131143264107838, 1.05023591662465, -0.0148304888692401, 
                                         -0.206876350118239, 0.129614239923157, -1.16872358566103, 0.338511268703851, 
                                         0.898937486190459, -0.293896089259106, -0.213858872693635, 0.357253483202292, 
                                         -0.585827718199587, -0.281671350642349, 0.663243932787808, -0.278837216644061, 
                                         0.456122054417037, 0.613051506617113, -0.435285425535428, 0.782363339496057, 
                                         -1.25455152979311, 1.00395828288037, 0.533484962182563, 0.297941751492408, 
                                         0.464933261988246, -1.21513349289108, -1.07259698792226, 0.103398033110507, 
                                         -0.258512078975090, 0.192605411581359, 0.411329909969513, -0.449061488637969, 
                                         0.343477249913617, -0.314378346236986, 0.953691242376782, -0.317577232233421, 
                                         0.618296520694943, 0.411117544009452, -1.31217956740722, 0.710799732777854, 
                                         -0.402846608925895, -0.941179954015077, -0.824863516412813, -1.57462367473103, 
                                         -0.253642542117674, 1.33258341241451, 0.17621129371237, -0.0836023611425855, 
                                         -0.405077376782501, 0.42365318712142, 0.400899517535854, -0.192832445079222, 
                                         0.97789843901659, 0.0467357307115496, -0.260493021450228, 0.211070083873845, 
                                         -1.13111939119167, 0.400626476997465, 0.930740632638027, -0.282636576194573, 
                                         -0.250298158710929, 0.382099069744434, -0.64496101121366, -0.392678532484657, 
                                         0.571231711080035, -0.317458694362001, 0.449257252621166, 0.547898325120243, 
                                         -0.410455689399833, 0.807137293618268, -1.18404043057657, 0.945041339900723, 
                                         0.565277314565403, 0.33875332698954, 0.393946087195115, -1.15130238392345, 
                                         -1.07989249615839, 0.109027784933800, -0.312067041449579, 0.264606292059933, 
                                         0.493592074384733, -0.470018841694518, 0.323571962291180, -0.310160907629814, 
                                         0.847396618726894, -0.278497659691577, 0.64228080913239, 0.374920355592156, 
                                         -1.39442191790426, 0.710696053549432, -0.452741141603614, -0.937302647680882, 
                                         -0.77983135256775, -1.58207490166803, -0.122380930190643, 1.37276944140614, 
                                         0.132147062178412, -0.203162179112463, -0.392683103411795, 0.419920419373229, 
                                         0.382244236723498, -0.250415491685569, 0.899381156418882, 0.110394048648023, 
                                         -0.310397589403609, 0.291479701646195, -1.08784405491060, 0.4622854338983, 
                                         0.952704490641564, -0.273579019029484, -0.279438472975171, 0.40187467189409, 
                                         -0.697704178507692, -0.508102074715209, 0.47875349936508, -0.353094501564627, 
                                         0.438733190560811, 0.477396015962408, -0.389304767914007, 0.829808996739447, 
                                         -1.10392941798911, 0.879692373248934, 0.594878713329771, 0.371757574879595, 
                                         0.318721261882746, -1.08432926218751, -1.08545670486524, 0.114146530856597, 
                                         -0.363075826510782, 0.328387368728893, 0.575768000013077, -0.500786757454263, 
                                         0.299017386935216, -0.295928173932488, 0.73971038215537, -0.234491576354183, 
                                         0.657686111635951, 0.33693509738964, -1.46965962554591, 0.709924379266515, 
                                         -0.502204057621927, -0.931191390171944, -0.72922944362942, -1.58802968902183, 
                                         0.0154795447229053, 1.39950522520332, 0.0916206655323724, -0.322397417836627, 
                                         -0.377170571342334, 0.417723634275996, 0.361439790995201, -0.302827938979245, 
                                         0.817670441515554, 0.172902054401988, -0.355180570940553, 0.369003990355478, 
                                         -1.04020180218131, 0.52197020800453, 0.963582993201035, -0.266835378238051, 
                                         -0.299696819208865, 0.415601019107705, -0.74358702994715, -0.625055575232033, 
                                         0.388036782961556, -0.38542432364946, 0.425861020452668, 0.404457248098713, 
                                         -0.373503434423018, 0.849628694189308, -1.01568848927011, 0.806789924000057, 
                                         0.621523900512804, 0.396362373381638, 0.240420064532583, -1.01584368961873, 
                                         -1.08839255506206, 0.119301267128908, -0.410878331533843, 0.382568153205931, 
                                         0.656407204443397, -0.542743039111292, 0.270069227349359, -0.272434051817545, 
                                         0.632219926633822, -0.187072643879946, 0.663498913143508, 0.297769069835843, 
                                         -1.53673537067452, 0.708357513579826, -0.550975860758704, -0.923601587171664, 
                                         -0.673579158139279, -1.59090892556327, 0.156155546222211, 1.41287214742683, 
                                         0.0554333684933129, -0.438921572137844, -0.358856431019379, 0.417461639586309, 
                                         0.338875716315320, -0.349005322012621, 0.735752666990634, 0.231017337435251, 
                                         -0.393432483023231, 0.441803847116969, -0.989496858367314, 0.578162867914328, 
                                         0.962130073316403, -0.262517614294484, -0.309490201134516, 0.422298840841722, 
                                         -0.782139375397507, -0.740652631933156, 0.301309047188073, -0.414127846014024, 
                                         0.411951894513428, 0.331994690484263, -0.364722462271938, 0.865846631297564, 
                                         -0.920787641658942, 0.725212533229141, 0.644447618151641, 0.411975600714735, 
                                         0.160203773626070, -0.94747522815258, -1.08780298776808, 0.125038990000744, 
                                         -0.454814453893903, 0.425768157108737, 0.734059205264546, -0.597265489859692, 
                                         0.236983187037241, -0.240432447957523, 0.526512646133869, -0.137754523927573, 
                                         0.658705698592942, 0.258029573364707, -1.59449183363242, 0.705868260140084, 
                                         -0.598797054791811, -0.915288644363446, -0.613401864638785, -1.58913350006322, 
                                         0.295863737906515, 1.41295159169741, 0.0243864357802962, -0.550348136838884, 
                                         -0.338057332888189, 0.419533243060757, 0.314941548648214, -0.387883175838063, 
                                         0.656614205528152, 0.28149748720962, -0.423743842613811, 0.50804016904594, 
                                         -0.937033448832103, 0.629345482225869, 0.947099663987631, -0.260737687672994, 
                                         -0.307235622474629, 0.420988866552584, -0.81289102472423, -0.852006842716607, 
                                         0.220797777363246, -0.43888475405584, 0.398316964959787, 0.262921012074166, 
                                         -0.364632624805836, 0.877713053393927, -0.82069687239497, 0.633838742011238, 
                                         0.662884608283418, 0.41800513509795, 0.0792336676446477, -0.880853439724544, 
                                         -1.08279094400252, 0.131906695722115, -0.494224090966103, 0.456606892055001, 
                                         0.807273520065377, -0.665731912893552, 0.200014969502496, -0.200677269024958, 
                                         0.424175934627122, -0.0880508781557721, 0.642292952922134, 0.218323908410170, 
                                         -1.64177169476196, 0.702329422598011, -0.645408143499115, -0.907007967430693, 
                                         -0.549218931669393, -1.58112430129253, 0.430820783375056, 1.39982494163586, 
                                         -0.000718867887614717, -0.654290606762513, -0.315089927394021, 
                                         0.424337252455927, 0.290026823958240, -0.418397035507942, 0.583241429812136, 
                                         0.321100093186901, -0.444705166674464, 0.565873853257663, -0.884115798939182, 
                                         0.674000119537326, 0.917245698214684, -0.261607558847791, -0.291350086951707, 
                                         0.410691825696736, -0.835371787792791, -0.956231805480413, 0.148730458805686, 
                                         -0.45937473317243, 0.386267384008436, 0.200148881823526, -0.374904695369781, 
                                         0.88447820580811, -0.716886178717565, 0.531547091421399, 0.676069612945273, 
                                         0.413858854750348, -0.00132897493023921, -0.817607886270093, 
                                         -1.07245936478464, 0.140451380543033, -0.528447140125587, 0.473703869662415, 
                                         0.874599666434742, -0.749520111406959, 0.159420278248754, -0.153922421692387, 
                                         0.326797186085199, -0.0394753682232504, 0.613247161068965, 0.179259375406172, 
                                         -1.67741763440547, 0.697613804604329, -0.690549630658484, -0.899514962056807, 
                                         -0.481551727772562, -1.56530221802205, 0.557243346227074, 1.37357358086292, 
                                         -0.0190812777913574, -0.7483624767315, -0.290270864982136, 0.432272475528407, 
                                         0.264521078209756, -0.439482436074624, 0.518620712526615, 0.346582744828901, 
                                         -0.454906972167359, 0.613465796867411, -0.83204813405205, 0.710608848446872, 
                                         0.871322108997526, -0.265239188293087, -0.260250598288256, 0.39042844773062, 
                                         -0.84911147446866, -1.05044111812260, 0.0873345768340056, -0.475277468761318, 
                                         0.377114303876071, 0.146590968687449, -0.397209447308844, 0.885392333869827, 
                                         -0.610825557866098, 0.417216122534674, 0.683237374174343, 0.398944637890994, 
                                         -0.080337387860063, -0.759290012645185, -1.05595899989780, 0.151164446217654, 
                                         -0.556885246019964, 0.475772925930384, 0.934629183823509, -0.84985504356226, 
                                         0.115483144793547, -0.100936111332255, 0.235902625385031, 0.00650944021446478, 
                                         0.570649676195462, 0.141426475727398, -1.70034006675799, 0.691588849899439, 
                                         -0.733965003818446, -0.893529606161368, -0.410940166058388, -1.54015184760535, 
                                         0.671491827995437, 1.33431538895570, -0.0299449122187477, -0.8302802125327, 
                                         -0.263932720948628, 0.443710607071312, 0.23879741092979, -0.450147730994154, 
                                         0.465610018594226, 0.354857734864798, -0.453041620847536, 0.649058948918148, 
                                         -0.78210497918799, 0.737739761202398, 0.808227285900789, -0.271736285527281, 
                                         -0.212480663978191, 0.359301817842411, -0.853689450350162, -1.13185713994963, 
                                         0.0387239016123915, -0.486282477812234, 0.372099333559138, 0.105035906965256, 
                                         -0.43310183285041, 0.879743893290289, -0.503976710266810, 0.289852051026429, 
                                         0.683691649111318, 0.372744166558358, -0.156888565236504, -0.706139140885754, 
                                         -1.03324363696071, 0.163603480702584, -0.579977214514065, 0.463112251707424, 
                                         0.986659447646086, -0.965394348629287, 0.0689634227628231, -0.0427267167919968, 
                                         0.151991027766316, 0.0492992346802669, 0.515175341166076, 0.105133539050119, 
                                         -1.71058712307140, 0.684031972480114, -0.775447868550348, -0.88917680194348, 
                                         -0.338235650438360, -1.50522789249638, 0.772340978316879, 1.28278126350808, 
                                         -0.033316182151263, -0.899489870365338, -0.236675558318476, 0.458567928819443, 
                                         0.212952840862073, -0.450624395346805, 0.424910463820467, 0.345435887467876, 
                                         -0.439512148725247, 0.672274474425776, -0.735061986361346, 0.755405878543132, 
                                         0.729286037348803, -0.281063969795399, -0.148708659550839, 0.317798340151688, 
                                         -0.849517462485979, -1.19952908205009, 0.00310214407054535, -0.492244417340298, 
                                         0.37129597327651, 0.0761889363473624, -0.482191371385749, 0.867463154782455, 
                                         -0.397661975812857, 0.150605626874195, 0.677895432964381, 0.335978796319951, 
                                         -0.230281765536868, -0.657305836231956, -1.00493339824237, 0.176551223668463, 
                                         -0.599022454082733, 0.437334683912199, 1.03057351301872, -1.09266538824799, 
                                         0.021015787476218, 0.0194980949510027, 0.0747086242116206, 0.0890018532413764, 
                                         0.448821224719276, 0.0704547581622402, -1.70915097516946, 0.674645882593066, 
                                         -0.814833416729122, -0.886087677143953, -0.264548049749396, -1.46097299352072, 
                                         0.860568894278049, 1.22021076450548, -0.0298340242287491, -0.956872664240586, 
                                         -0.209321392725182, 0.476382835579212, 0.186855303905034, -0.442158810714075, 
                                         0.395433480836432, 0.319984203600388, -0.41614105361135, 0.683877137148394, 
                                         -0.69128085901101, 0.76481917582623, 0.637836535135988, -0.293072362645861, 
                                         -0.0713661068495621, 0.267552251789020, -0.837697940951499, -1.25402201764252, 
                                         -0.0209118898266331, -0.493154972177046, 0.373808464614878, 0.0590265635091711, 
                                         -0.5424733254784, 0.84901294625143, -0.293088057564369, 0.00240706479738921, 
                                         0.667273618947481, 0.290398523476225, -0.299822369590938, -0.611907708281024, 
                                         -0.971668575334165, 0.188766960857991, -0.615346422831386, 0.400092852561911, 
                                         1.06627216303070, -1.22813104256055, -0.0271931348657710, 0.0845246246553368, 
                                         0.00367583999169386, 0.125746690091355, 0.37362441812559, 0.0374572387485486, 
                                         -1.69705237009498, 0.663131029272837, -0.851958099007949, -0.883878413415739, 
                                         -0.190995056318313, -1.40785666856231, 0.937014312406339, 1.14785884866491, 
                                         -0.0201565210470789, -1.00335324904508, -0.182698958098695, 0.496682283875566, 
                                         0.160365801835102, -0.426028078941508, 0.376036330248876, 0.280234949665510, 
                                         -0.384793799088695, 0.684666316501096, -0.65111077074231, 0.76722791963607, 
                                         0.537277893669982, -0.307608104755103, 0.0170621035037135, 0.210232533709300, 
                                         -0.819354222146909, -1.29594690366463, -0.0347473676950173, -0.489009974856976, 
                                         0.378711710614892, 0.0524729680056739, -0.611894095657876, 0.824872215607014, 
                                         -0.191458158363436, -0.151759557762561, 0.65328021602138, 0.237784480313939, 
                                         -0.3648157582285, -0.569062366630195, -0.934089459827485, 0.199009978013869, 
                                         -0.630274578865438, 0.353039387673757, 1.09365618077132, -1.36825419170916, 
                                         -0.0744967180626464, 0.151139173079599, -0.0614868996227159, 
                                         0.159663139423765, 0.291622012655547, 0.00620808649382867, -1.67531205489081, 
                                         0.649187861553973, -0.886658366040008, -0.882165192411785, -0.118694362471926, 
                                         -1.34634843550507, 1.00251596922914, 1.06698047270339, -0.00494175520212488, 
                                         -1.03985627966548, -0.157636988368966, 0.51899323023345, 0.133345336428708, 
                                         -0.403509301874653, 0.365576272664555, 0.227920392066420, -0.347335848740129, 
                                         0.675441391898974, -0.614900895160574, 0.763880376557035, 0.431009227358427, 
                                         -0.324517836799564, 0.114091080887062, 0.147508166867419, -0.795609642472398, 
                                         -1.32591469705412, -0.0398334571504803, -0.479805257914585, 0.385080614317199, 
                                         0.0554523293918629, -0.688400082453691, 0.795519910759006, -0.0939754810521458, 
                                         -0.30891016336423, 0.637369233146842, 0.179917799119854, -0.424567312279338, 
                                         -0.527887420876702, -0.892836343313713, 0.206039560878799, -0.645132380290305, 
                                         0.297826919264938, 1.11262634932985, -1.50949771583599, -0.119728335913911, 
                                         0.218128040982381, -0.12115916936086, 0.190880595432167, 0.204851099579673, 
                                         -0.0232255929171342, -1.64495077659978, 0.632516828471018, -0.91877066847848, 
                                         -0.880564195785041, -0.0487636605370493, -1.27691781223293, 1.05791260127386, 
                                         0.978830593337927, 0.0151521907102401, -1.06730641098841, -0.134964217465942, 
                                         0.542842631177813, 0.105654909462282, -0.375879581359055, 0.362910568690223, 
                                         0.164772797206291, -0.305632666148504, 0.657001742757122, -0.583000405871129, 
                                         0.756024813173504, 0.322429650608961, -0.343648199455679, 0.217235934678558, 
                                         0.0810481322182698, -0.767587538328153, -1.34453635474871, -0.0375993258088954, 
                                         -0.465536653884373, 0.39199007876245, 0.0668888272227304, -0.76993768639536, 
                                         0.761434979617207, -0.00184322847258795, -0.46606067456619, 0.620994679284627, 
                                         0.118579612180732, -0.478382412573238, -0.487500480617781, -0.848549517384236, 
                                         0.208614995195480, -0.661245285211403, 0.236108077352654, 1.12308345179558, 
                                         -1.64832449508324, -0.161721362219067, 0.284277529122277, -0.175720543951990, 
                                         0.219528452310125, 0.115348770168499, -0.050776693799555, -1.60698928226474, 
                                         0.612818379058516, -0.948131456976544, -0.878691605188456, 0.017679357159501, 
                                         -1.20003431662982, 1.10404294506788, 0.884664167285545, 0.0394672340941433, 
                                         -1.08662829790052, -0.115509379319574, 0.5677574432336, 0.0771555227122529, 
                                         -0.344416019240261, 0.366896478932638, 0.0925244314883017, -0.261549714896668, 
                                         0.630146748490634, -0.555758476479304, 0.744909496069856, 0.214938277829225, 
                                         -0.364845833399887, 0.324011774256275, 0.0125214107167460, -0.736411246114364, 
                                         -1.35242283368612, -0.0294741412861359, -0.446199995300838, 0.398515006991294, 
                                         0.0857066410532683, -0.854453308012397, 0.723096370091417, 0.0837353965331487, 
                                         -0.620227013927016, 0.605610563395499, 0.0555510517833335, -0.525566439939983, 
                                         -0.447019155450664, -0.801869273630439, 0.205495566706615, -0.679938751734148, 
                                         0.169535491954104, 1.12492827125781, -1.78119740959308, -0.199309170777617, 
                                         0.348373938257879, -0.225550598125358, 0.2457361042512, 0.025152115692552, 
                                         -0.0763781104686486, -1.56244831892850, 0.589792962351012, -0.974577182187382, 
                                         -0.876163602274979, 0.07951699829091, -1.11616746657966, 1.14174573713860, 
                                         0.785736151263253, 0.0673452923537121, -1.09874659528845, -0.100101207859811, 
                                         0.59326462292576, 0.0477081779550511, -0.310395717363817, 0.376391263998553, 
                                         0.0129075613156262, -0.216952458567471, 0.595675788514602, -0.533524280590426, 
                                         0.731782691830472, 0.111934223426857, -0.387957379308624, 0.431933708998288, 
                                         -0.0564030166822606, -0.703204102231219, -1.35018509080404, -0.016887071198075, 
                                         -0.421791114698477, 0.403730302044379, 0.110829950438469, -0.939893347834316, 
                                         0.680983030091435, 0.161557191122975, -0.768425104005281, 0.592670894440218, 
                                         -0.0073867497855812, -0.565424775209357, -0.405561054972589, 
                                         -0.753435903643707, 0.195440561154902, -0.702538237963954, 0.0997617930864893, 
                                         1.11806159080581, -1.9045793395077, -0.231325135389063, 0.409203569147781, 
                                         -0.271028906610215, 0.269632945448953, -0.0637017725776394, -0.0999627372396297, 
                                         -1.51234863363392, 0.56314102738305, -0.997944294764171, -0.872596368697558, 
                                         0.135631570530362, -1.02578677996638, 1.17185971401341, 0.683301501988067, 
                                         0.0981282828930737, -1.10458595803885, -0.0895684370166013, 0.618891126779239, 
                                         0.0171738769671065, -0.275095777575271, 0.390252184494724, -0.0723455469085588, 
                                         -0.173706360743762, 0.554388242244121, -0.516646991809823, 0.717892667039732, 
                                         0.0168166018094991, -0.412829477858328, 0.53851684828267, -0.124056169023857, 
                                         -0.669089443078904, -1.33843408304019, -0.00126728316058607, 
                                         -0.39230584461179, 0.406710866962355, 0.141182934933324, -1.02420420639063, 
                                         0.63557390752706, 0.230418952454802, -0.907670867359557, 0.583629681379548, 
                                         -0.0684526602392508, -0.597262799211147, -0.362243788780788, 
                                         -0.703889699015426, 0.177209264283044, -0.730369202006239, 0.0284396107670081, 
                                         1.10238419352888, -2.01493316496928, -0.256602629852908, 0.465552722550575, 
                                         -0.312535044135812, 0.291348370096948, -0.149175803371547, -0.121463468427713, 
                                         -1.45771097342383, 0.532563023189175, -1.01806924536009, -0.867606086109144, 
                                         0.184905381551043, -0.92936177467391, 1.19522361221971, 0.578615176177, 
                                         0.131158123116355, -1.10507104103836, -0.0847398007198948, 0.644163911318984, 
                                         -0.0145863784751511, -0.239793301720168, 0.407336501027908, -0.161502626781078, 
                                         -0.133676885008391, 0.507083489094282, -0.505475783742824, 0.704487688282016, 
                                         -0.0670154726152106, -0.439308769725436, 0.641276301487495, -0.188769065353152, 
                                         -0.635190605057609, -1.31778076733228, 0.0159560552104577, -0.357740017575274, 
                                         0.406531604785871, 0.175689774092826, -1.10533228421086, 0.587347950308095, 
                                         0.289117477686541, -1.03498022654842, 0.579940933174249, -0.125865547290915, 
                                         -0.620385892775136, -0.316184966472496, -0.653870951336982, 0.149560961833742, 
                                         -0.764757101966418, -0.0427784249871393, 1.07779686251629, -2.10872176612001, 
                                         -0.273975027968655, 0.516207699224855, -0.350448585431401, 0.311011772388745, 
                                         -0.229232885418642, -0.140813198348114, -1.39955608534107, 0.49775939880393, 
                                         -1.03478848462833, -0.860808936162684, 0.226220739026136, -0.827361968586176, 
                                         1.21267616828489, 0.472932130547067, 0.165776730427685, -1.10112649917361, 
                                         -0.0864440328996407, 0.668609933069941, -0.0477115865952916, 
                                         -0.205765391644056, 0.426501474204859, -0.252831411898754, -0.0987294949442065, 
                                         0.454560908480181, -0.500359829994757, 0.692816022141704, -0.136162885439632, 
                                         -0.467241895586386, 0.737727177990838, -0.248872724715251, -0.602630924567521, 
                                         -1.28883610061802, 0.033353776299183, -0.318089466123428, 0.402267418555577, 
                                         0.213274647471967, -1.18122398182451, 0.536784106344338, 0.336449563976103, 
                                         -1.14736910413044, 0.583058658785085, -0.177844278653812, -0.63409943673111, 
                                         -0.266502197644949, -0.604019952199759, 0.111254939549695, -0.807027395949906, 
                                         -0.112239684158753, 1.04420038085734, -2.18240802310207, -0.282275703535807, 
                                         0.559954799929214, -0.385149105226233, 0.328752546517907, -0.301835927448397, 
                                         -0.157944821316047, -1.33890471642846, 0.458430603261861, -1.04793846322206, 
                                         -0.851821100511128, 0.258459950628827, -0.720256879587105, 1.22505611873635, 
                                         0.367507321815283, 0.201326022231188, -1.09367698733127, -0.0955098674857883, 
                                         0.691756148557058, -0.0823407456168854, -0.174289149192481, 0.446604364632333, 
                                         -0.344599635858413, -0.0707296541340583, 0.39761987981691, -0.501648304170949, 
                                         0.684125935203176, -0.187226522256124, -0.496475496117614, 0.825384587170773, 
                                         -0.302698166155264, -0.572533738008829, -1.25221103983512, 0.0494967124897166, 
                                         -0.273350022790751, 0.39299321131212, 0.252861734625740, -1.24982569976110, 
                                         0.484361323545589, 0.371212008481398, -1.24185342266420, 0.594436867172818, 
                                         -0.222607722041181, -0.637708811908852, -0.212313091895380, -0.554976993195145, 
                                         0.0610504831736044, -0.858505542062119, -0.178291536730633, 1.00149553164132, 
                                         -2.23245481605765, -0.280338030353864, 0.595580325422244, -0.417016178249561, 
                                         0.344700086677996, -0.364947838190282, -0.172791231646727, -1.27677761372885, 
                                         0.414277085597512, -1.05735563179446, -0.840258760807425, 0.280505324032301, 
                                         -0.608516025560624, 1.23320220010148, 0.263595706698660, 0.237147915930994, 
                                         -1.08364716039796, -0.112766038408287, 0.713129514305282, -0.118612853763502, 
                                         -0.146641676210989, 0.466502432917085, -0.435075032256877, -0.0515428261607957, 
                                         0.337059782519563, -0.509690379876728, 0.679665694050812, -0.216807268657049, 
                                         -0.526856211995558, 0.901763638405374, -0.348576408718296, -0.546022381781722, 
                                         -1.20851654192129, 0.0629556961661853, -0.22351752011174, 0.377783886096151, 
                                         0.293375215109135, -1.30908383855014, 0.430558549821648, 0.392201608360339, 
                                         -1.31544910470826, 0.615529567298209, -0.258374745166263, -0.630519399138147, 
                                         -0.152735258821024, -0.507382365914524, -0.00229312155182825, 
                                         -0.920516998408473, -0.239281352685580, 0.949583097957498, -2.25532502512892, 
                                         -0.266995382222331, 0.621870576462539, -0.446429379230635, 0.358983787062573, 
                                         -0.41653152637377, -0.185285323655369, -1.21419552428508, 0.364999294845427, 
                                         -1.06287644099872, -0.825738098704524, 0.291239166909741, -0.492608924390662, 
                                         1.23795314890768, 0.162452241914215, 0.272584328931229, -1.07196167326033, 
                                         -0.139041279597085, 0.732256986839559, -0.156666909258713, -0.124100074545128, 
                                         0.485052939665872, -0.522525334690971, -0.0430344746072681, 0.273679996003232, 
                                         -0.524835230717423, 0.680683565268993, -0.221506010234766, -0.558230683896655, 
                                         0.964379441072716, -0.384838471449456, -0.524220192286386, -1.15836356381424, 
                                         0.0723015597127157, -0.168587790620894, 0.355714345948319, 0.333739268477146, 
                                         -1.35694479872115, 0.375854733082315, 0.398215160770835, -1.3651720728212, 
                                         0.647790768122021, -0.283364215742295, -0.611867260697772, -0.086921893984364, 
                                         -0.461862583774935, -0.0799638938827082, -0.994332064764337, 
                                         -0.293583097224625, 0.888390608296213, -2.24756720858595, -0.241120194241067, 
                                         0.637644562018899, -0.473755805991966, 0.371729343316399, -0.454591518505664, 
                                         -0.195364537290233, -1.15217025369082, 0.310307693561311, -1.06434273405258, 
                                         -0.807891755880832, 0.289582293680597, -0.373017150080542, 1.24013324636030, 
                                         0.0653118900192742, 0.306981816829354, -1.05952595930768, -0.175124439305244, 
                                         0.748668765034539, -0.196626642411873, -0.107912894563621, 0.501136361258859, 
                                         -0.605248286353066, -0.0470206025778721, 0.208271009848260, -0.547412531383959, 
                                         0.68839445973824, -0.198019984363981, -0.590442919242876, 1.01079897268066, 
                                         -0.409860871769953, -0.508221538603683, -1.10236335927028, 0.0761428220115924, 
                                         -0.108573833594431, 0.325889696885607, 0.372886022859741, -1.39140313099694, 
                                         0.320729959355532, 0.388100639585115, -1.38811739734593, 0.69262574696739, 
                                         -0.295840213694931, -0.58210208303319, -0.0152018477997774, -0.418588970137234, 
                                         -0.171408966369014, -1.07939877311242, -0.340449362758462, 0.81872917995249, 
                                         -2.20856047618235, -0.20287537113654, 0.642801873412203, -0.498950356325946, 
                                         0.382940261990479, -0.47850726914387, -0.203116486746885, -1.09141820855284, 
                                         0.250243561370325, -1.06177450852926, -0.786896164485447, 0.275727667566781, 
                                         -0.250620575096673, 1.24008921265535, -0.0272509342229053, 0.339840167387793, 
                                         -1.04661043060985, -0.220486661201199, 0.762002165392102, -0.238111376885003, 
                                         -0.0983854304379896, 0.514400154442252, -0.682533058555087, -0.0636831855184894, 
                                         0.141329619835035, -0.577107770209942, 0.702911314715299, -0.146229605821317, 
                                         -0.623249930530891, 1.04030278006211, -0.423523258637408, -0.49816379541303, 
                                         -1.04113698805296, 0.0743330521805314, -0.0440557865905803, 0.288412861772772, 
                                         0.41001020375278, -1.41204412581975, 0.265701914720478, 0.362396745681753, 
                                         -1.3839949569077, 0.749829832240356, -0.295560496485873, -0.542795128799715, 
                                         0.0606791807020045, -0.377184272902185, -0.273977429846503, -1.17296903673915, 
                                         -0.380191625386567, 0.742474793410878, -2.14109519646645, -0.153979036075361, 
                                         0.638544373295705, -0.521471162293604, 0.392472792600185, -0.489315236943753, 
                                         -0.208809769758836, -1.03229979333563, 0.185246864388283, -1.05540646596180, 
                                         -0.763583109532931, 0.251401390761790, -0.126779084066686, 1.23759223201898, 
                                         -0.115457879814345, 0.370843837177635, -1.03272019887964, -0.27301104811429, 
                                         0.77202359796712, -0.280132547163115, -0.094686204577423, 0.525416107681417, 
                                         -0.754863649098331, -0.091234939084751, 0.0729986746195669, -0.612830089862935, 
                                         0.723019016284767, -0.0698515177545445, -0.656303887718466, 1.05423653003244, 
                                         -0.427516790428322, -0.493031008939183, -0.975317327703579, 0.068226300282416, 
                                         0.0237027221898709, 0.244589289384166, 0.444623007692854, -1.42037016466138, 
                                         0.211333599219419, 0.323679771342711, -1.35566588450794, 0.817258111219287, 
                                         -0.284082937441457, -0.495590387050274, 0.138891140572626, -0.337238580594326, 
                                         -0.384893468481434, -1.27216402325969, -0.413184401725703, 0.661566825662093, 
                                         -2.04816482688224, -0.0962419019731332, 0.626151454895007, -0.540746781065916, 
                                         0.400174417730395, -0.488150530106948, -0.212723758893487, -0.975154217957495, 
                                         0.115781304484864, -1.04548609025846, -0.738823392394485, 0.218420840709521, 
                                         -0.00288113908641607, 1.23237922421034, -0.199577989320766, 0.399688277006025, 
                                         -1.01731481376211, -0.330486159047159, 0.778507158384135, -0.321665397119756, 
                                         -0.095916061816425, 0.534811039423138, -0.822795189640206, -0.127771339279660, 
                                         0.00339995065696889, -0.65344241336154, 0.747423385159132, 0.0271692472785622, 
                                         -0.689250718975005, 1.05406883608510, -0.423640473521806, -0.491738562131458, 
                                         -0.905537959333455, 0.0592659473387257, 0.0933973730102066, 0.195796020734338, 
                                         0.476254472283167, -1.41799776278517, 0.158190710656149, 0.274647316617219, 
                                         -1.30617892271094, 0.892650159152626, -0.263072579576703, -0.442131846837791, 
                                         0.217603980863731, -0.298341981738195, -0.501381266440068, -1.37410490028924, 
                                         -0.439802208392629, 0.577944653696853, -1.93276282487372, -0.0314746817454613, 
                                         0.60690251143571, -0.556205769813857, 0.405892619965988, -0.476148256835089, 
                                         -0.215137826718238, -0.92032069233678, 0.0423105835297448, -1.03226086532756, 
                                         -0.713487814441313, 0.17860339485387, 0.119684797748302, 1.22418710898857, 
                                         -0.279880305307889, 0.426068937680104, -0.999853824902327, -0.390700553002447, 
                                         0.781226942267685, -0.361685170628469, -0.101175846989499, 0.5432117681142, 
                                         -0.886882811838123, -0.171387862106217, -0.067344775597644, -0.697807663724363, 
                                         0.77483024205088, 0.140887656720230, -0.72173635246991, 1.04126831171349, 
                                         -0.413693314296975, -0.493201837939172, -0.83243246405392, 0.0488953743709399, 
                                         0.163723846133711, 0.14341009683784, 0.504434635126921, -1.40654343545445, 
                                         0.106838946834458, 0.217996981554511, -1.23858281408097, 0.973745551288818, 
                                         -0.234194465906632, -0.384063497215192, 0.294987650626963, -0.260084564858329, 
                                         -0.620665007888662, -1.47591283544298, -0.460419562004107, 0.493547654505875, 
                                         -1.79788264788487, 0.0385119116920511, 0.582076936143415, -0.567276685708402, 
                                         0.409474881891841, -0.454443525329809, -0.216331345800489, -0.868138426391809, 
                                         -0.0347015966073968, -1.01597827507739, -0.688447177044617, 0.133766430638735, 
                                         0.239530264341633, 1.21275280611279, -0.356633870341437, 0.449681270007016, 
                                         -0.979796781945341, -0.451442788982795, 0.77995704524231, -0.399167111562802, 
                                         -0.109566404931149, 0.55124511220139, -0.947681647349487, -0.220179983567426, 
                                         -0.139113727689158, -0.744788763970008, 0.8039454076725, 0.267358678012685, 
                                         -0.753406716372587, 1.01730357041105, -0.399474319132942, -0.496336219311642, 
                                         -0.756634422976298, 0.0385579624005377, 0.233377821823668, 0.0888085587092214, 
                                         0.52869353382732, -1.38762369793256, 0.0578440055581388, 0.156426366203818, 
                                         -1.15592630118232, 1.05828386287630, -0.199113639446264, -0.323029327235402, 
                                         0.369212098913967, -0.222056418479266, -0.739968876993477, -1.57470899633611, 
                                         -0.475410979176898, 0.410315205079874, -1.6465177533597, 0.111907165423800, 
                                         0.552954122243724, -0.573388085920527, 0.410768686092831, -0.424171443792742, 
                                         -0.216583688707640, -0.818946630040908, -0.114791534056883, -0.996885803416238, 
                                         -0.664572281575599, 0.0857273255080124, 0.355266798597743, 1.19781323534214, 
                                         -0.43010772698713, 0.470220724793903, -0.95660323453621, -0.510501425990844, 
                                         0.774471562932551, -0.433086463796298, -0.120188580475877, 0.559537890131491, 
                                         -1.00574682783171, -0.272243179666288, -0.211785129162457, -0.79324863711708, 
                                         0.833474702736479, 0.402637278598154, -0.783907738852439, 0.9836432256712, 
                                         -0.382782494408819, -0.500057089198184, -0.678777417211918, 0.0296970924489986, 
                                         0.301054980343361, 0.0333684473630327, 0.548561205987565, -1.36285506548282, 
                                         0.0117715846309830, 0.0926330706143722, -1.06125812657926, 1.14400466916353, 
                                         -0.159495143210621, -0.260673325951346, 0.438447274776386, -0.183847631125544, 
                                         -0.856517057920771, -1.66761455058380, -0.485150976527763, 0.330186682409569, 
                                         -1.48166159874220, 0.186900366534181, 0.520813462962237, -0.573968527621208, 
                                         0.409621515153839, -0.386467120425522, -0.216174228007092, -0.773084513202406, 
                                         -0.197495526949037, -0.97523093425240, -0.642733929405463, 0.0363034569055995, 
                                         0.465505938420796, 1.17910531643576, -0.50057091781069, 0.487382752847907, 
                                         -0.929732732319992, -0.565665023029236, 0.764544590962948, -0.462418471202504, 
                                         -0.132143218458188, 0.568716920351289, -1.0616334849422, -0.325672926405807, 
                                         -0.285237203562427, -0.842050206184182, 0.862123947955303, 0.542778425918863, 
                                         -0.81288534807887, 0.941755890987365, -0.36541684650372, -0.503279830548116, 
                                         -0.599495027872105, 0.0237561455378018, 0.365451001956075, -0.0215331961861758, 
                                         0.56356768921086, -1.33385405336858, -0.0308126181432177, 0.0293146948354061, 
                                         -0.957627032836082, 1.22864754539893, -0.117004020214722, -0.198639482415948, 
                                         0.500863127265866, -0.145048291321699, -0.967533734836805, -1.75175066580126, 
                                         -0.490014070673462, 0.255101463485676, -1.30630764147637, 0.261680802107590, 
                                         0.486934351524558, -0.56844656798142, 0.40588085165974, -0.342465663429782, 
                                         -0.215382336266245, -0.730891285794631, -0.28234987341418, -0.951261151494174, 
                                         -0.62380292190541, -0.0126877977246069, 0.568859221714957, 1.15636596915278, 
                                         -0.568292485377838, 0.500862804976172, -0.898644824941742, -0.614722139100612, 
                                         0.749950224958041, -0.486138377654965, -0.144531163712585, 0.579409021307569, 
                                         -1.11589675033836, -0.378564699788983, -0.359348174433955, -0.89005639418992, 
                                         0.88859896404146, 0.68383708741704, -0.839985472221283, 0.89311017985297, 
                                         -0.349176381796758, -0.504919826310754, -0.519420836068185, 0.0221785026884268, 
                                         0.425261566925094, -0.0745193309238539, 0.573243021100409, -1.30223717685317, 
                                         -0.0693429049606713, -0.0308311610838483, -0.848081762517067, 
                                         1.30995206683096, -0.0733053134735876, -0.138571785682136, 0.554629605434048, 
                                         -0.105248487592269, -1.07024309190784, -1.82423850960365, -0.490374778230758, 
                                         0.186998925298912, -1.12344933900619, 0.334437759228423, 0.452596181156285, 
                                         -0.556250764172138, 0.399394178195414, -0.293302181007158, -0.214487386052498, 
                                         -0.692706157735911, -0.368890871582636, -0.925223939049851, -0.608650060446644, 
                                         -0.0594290609387095, 0.663938186384391, 1.12933211325234, -0.633541472254295, 
                                         0.51035633198584, -0.862799062046516, -0.655461333207614, 0.730462560542369, 
                                         -0.503221427027226, -0.156453261073570, 0.592241011447117, -1.16909175567761, 
                                         -0.429013975818821, -0.433996265321924, -0.936130124152896, 0.911605571707438, 
                                         0.821868230534909, -0.864854039449082, 0.83917470576144, -0.335860106667047, 
                                         -0.503892459435414, -0.439188422911487, 0.0264075449223529, 0.479182355513701, 
                                         -0.124212915835451, 0.577117239259412, -1.26962095119992, -0.103253578017586, 
                                         -0.085106897094159, -0.735671058186497, 1.38565780870806, -0.0300640660022394, 
                                         -0.0821142248028322, 0.597916658332579, -0.064038308461792, -1.16186931330013, 
                                         -1.88219924960618, -0.486607615816411, 0.127818444839993, -0.936080148775676, 
                                         0.403360524981076, 0.419078345083022, -0.536809673364338, 0.390008977345738, 
                                         -0.240111781359282, -0.213768749933253, -0.658868338944574, -0.456654819584726, 
                                         -0.897366780827728, -0.598146146400366, -0.102102955292812, 0.749354370333264, 
                                         1.09774066849357, -0.696586921005784, 0.515558784684053, -0.821654993279372, 
                                         -0.685671164352881, 0.705855693340472, -0.512642863192833, -0.167010355375649, 
                                         0.607839709216717, -1.22177363261735, -0.47511623049832, -0.509059699771221, 
                                         -0.979134319091717, 0.929849591665723, 0.952926822714698, -0.887136977931672, 
                                         0.781418082206198, -0.327267027493698, -0.499113112871413, -0.359431369513335, 
                                         0.0378866532610593, 0.525909047985181, -0.169236909906417, 0.574720381291074, 
                                         -1.23762189167217, -0.131978939510170, -0.130814913146294, -0.623443662408652, 
                                         1.45350434627867, 0.0110546791843026, -0.0309107888309635, 0.628894235013102, 
                                         -0.0210078424548051, -1.23963658317993, -1.92275405342403, -0.479087100047182, 
                                         0.0794993990996371, -0.747193528228808, 0.466638386449945, 0.387660236530369, 
                                         -0.509551852728995, 0.377572731695591, -0.184029572687788, -0.213505800475909, 
                                         -0.629717039338948, -0.545178015550772, -0.867937160736099, -0.593161981137779, 
                                         -0.138892103343016, 0.82371931146574, 1.06132855463560, -0.757697874198025, 
                                         0.516165613877954, -0.774672168285366, -0.703140191539057, 0.675903718976892, 
                                         -0.51337793002533, -0.175303291453323, 0.626831933063154, -1.27449751281499, 
                                         -0.514966939830486, -0.584416701326732, -1.01793190202499, 0.942036844628804, 
                                         1.07306783139863, -0.906480215838455, 0.721308922680671, -0.325196150655826, 
                                         -0.489497169568069, -0.280783256985056, 0.0580592087260255, 0.564137324602817, 
                                         -0.208214272122202, 0.565582484798598, -1.20785651353324, -0.154953291634632, 
                                         -0.165257609191020, -0.514448317747815, 1.51123125479123, 0.0483858790710177, 
                                         0.0133945331805454, 0.64573228452726, 0.0242528219041541, -1.30076908571352, 
                                         -1.94302408867238, -0.468187747539832, 0.0439811650685602, -0.559782934809586, 
                                         0.522460630719426, 0.359621248723928, -0.473905859437085, 0.36193292382985, 
                                         -0.126190663194310, -0.213977910247866, -0.60559146883736, -0.633996757611099, 
                                         -0.837182562683257, -0.594568366030087, -0.167979127645426, 0.885644547685986, 
                                         1.01983269143757, -0.817143374396739, 0.511872270374686, -0.721310136709555, 
                                         -0.70565697376878, 0.640380733076167, -0.504401871398264, -0.180432914141096, 
                                         0.649844501433214, -1.32781852792795, -0.546661579818318, -0.65994549353334, 
                                         -1.05138579597131, 0.946873151309167, 1.17834622402894, -0.922529681338837, 
                                         0.660315840678282, -0.331446482532544, -0.473960012474697, -0.203877666437978, 
                                         0.0883685923387307, 0.592562865629893, -0.239767961468255, 0.549233587385185, 
                                         -1.18194133204648, -0.17161093658718, -0.185737385179107, -0.411733766768269, 
                                         1.55657810949419, 0.0802644906428853, 0.0491577521787692, 0.646600755926698, 
                                         0.0721535960905482, -1.34249100506714, -1.94013052296643, -0.454284074911122, 
                                         0.0232031197374794, -0.376841825962005, 0.569016544873915, 0.3362407748893, 
                                         -0.429300250659584, 0.342937036333394, -0.0677301610804818, -0.215464451816525, 
                                         -0.586830837358141, -0.722647343896027, -0.805350470577499, -0.603236102448490, 
                                         -0.187546650756144, 0.933741616898165, 0.97298999865862, -0.875192464167649, 
                                         0.502374204981392, -0.661028448196996, -0.691010070044695, 0.599060831262837, 
                                         -0.48468993118518, -0.181500068273473, 0.677504232773682, -1.38229180961362, 
                                         -0.56829562646482, -0.735524299935933, -1.07835892394929, 0.9430643324193, 
                                         1.26481696804785, -0.93493130260222, 0.599907449692457, -0.347817029502964, 
                                         -0.451417024540615, -0.129348178983425, 0.130258185120654, 0.609881351329694, 
                                         -0.262520936930026, 0.52520372665404, -1.16149286247521, -0.181386176564022, 
                                         -0.189556641061321, -0.318348752034294, 1.58728448563599, 0.105025470884885, 
                                         0.0747451945997555, 0.629685823664737, 0.123097470231225, -1.36204621379573, 
                                         -1.91121968746683, -0.437749451971077, 0.0190873832595929, -0.201355828730309, 
                                         0.604505813696443, 0.31879322175596, -0.375172580617323, 0.320434282396256, 
                                         -0.00978107634507458, -0.218245783382034, -0.573769100736008, 
                                         -0.810658030998564, -0.772687194301445, -0.620024468129315, -0.195788551211919, 
                                         0.966631835670697, 0.920543828270277, -0.932110170134253, 0.487372016161484, 
                                         -0.593295098944163, -0.657010991038035, 0.551723623391525, -0.453231619557221, 
                                         -0.177610789866704, 0.710425436835029, -1.43846523838237, -0.57797701807362, 
                                         -0.811023452772486, -1.09771909188859, 0.92932597155154, 1.32855731135314, 
                                         -0.943329899735699, 0.541548645741179, -0.376090298145053, -0.420794463167592, 
                                         -0.057824961745824, 0.185157018378478, 0.61480004179548, -0.275108853530021, 
                                         0.493031804777045, -1.14811289347034, -0.183718451368336, -0.174043282863021, 
                                         -0.237322237398608, 1.60110138397041, 0.121016623588598, 0.0894219238562887, 
                                         0.594587300315772, 0.176884411954986, -1.35839393531814, -1.85563028723328, 
                                         -0.41885733299282, 0.0320525738192877, -0.0356283465804329, 0.628034021463613, 
                                         0.308118547578361, -0.311744271499955, 0.294424654182653, 0.0467063869375765, 
                                         -0.222688136397839, -0.566282452771408, -0.896856456573201, -0.739336756751021, 
                                         -0.644788744120164, -0.191879384863216, 0.983788486695216, 0.862797938749431, 
                                         -0.987811629953948, 0.467014791930933, -0.518313990939856, -0.603470911546318, 
                                         0.498629146612745, -0.410259397863782, -0.168323396646935, 0.748132603201406, 
                                         -1.49625493855842, -0.574899470890361, -0.885625754166493, -1.10875952934446, 
                                         0.905224243205114, 1.36758568653279, -0.947273752917778, 0.486380439794699, 
                                         -0.416611249861851, -0.381966022427448, 0.0103592617592123, 0.253243904517078, 
                                         0.607035089807142, -0.277273508519266, 0.453029049472399, -1.14212015757417, 
                                         -0.178494814810615, -0.138747433358242, -0.169959966468729, 1.59677525240466, 
                                         0.127705030570806, 0.0940364309184471, 0.543395597611558, 0.232251961878291, 
                                         -1.33351556071582, -1.77656363155512, -0.397705137415454, 0.0598683850418402, 
                                         0.119239183383472, 0.6403027991925, 0.30429128345554, -0.240617792650227, 
                                         0.265173791748186, 0.101104098832601, -0.229309036944421, -0.56344058543108, 
                                         -0.978835882296662, -0.705262967881454, -0.675615333514908, -0.176721500589545, 
                                         0.98618587762649, 0.801043433176373, -1.04159553415303, 0.442241785543214, 
                                         -0.437585571815597, -0.533724087496294, 0.440883872394596, -0.358195604135593, 
                                         -0.153993052738801, 0.788230136572828, -1.55446398339483, -0.56016966430673, 
                                         -0.95730269063086, -1.11152299271900, 0.871823923936156, 1.38334057610247, 
                                         -0.946141054762664, 0.434973210343187, -0.467192126580349, -0.336474624843679, 
                                         0.0753958150054813, 0.33249497471979, 0.588080152045847, -0.270705540836911, 
                                         0.406867399750805, -1.14157285231990, -0.166390943371339, -0.0871343977706267, 
                                         -0.114531650626781, 1.57480635391675, 0.126529758461698, 0.0895983862715054, 
                                         0.478454649185049, 0.287829514545499, -1.28970011214338, -1.67761421011961, 
                                         -0.374372365822822, 0.100034872466298, 0.262267674053363, 0.642176241941351, 
                                         0.307308046484556, -0.163536192314907, 0.232974375854016, 0.152816713824861, 
                                         -0.238641411613971, -0.564231095625404, -1.05406392082514, -0.670411293496842, 
                                         -0.710410582612455, -0.151393121968000, 0.97495110774827, 0.736671917950145, 
                                         -1.09269782416059, 0.414072682381027, -0.352742266568816, -0.451463394636497, 
                                         0.379680432050209, -0.299685487303359, -0.135056034481766, 0.828126993269411, 
                                         -1.61178214697211, -0.535089001161694, -1.02390244700803, -1.10612853389953, 
                                         0.830342335298448, 1.37760859469585, -0.939292684411, 0.387839250323057, 
                                         -0.525387360834613, -0.286033106259373, 0.13752936501212, 0.420662145876227, 
                                         0.559609820036128, -0.257293965001110, 0.3563573035086, -1.14429907192141, 
                                         -0.148162788639901, -0.0230680137392885, -0.0689979588866665, 
                                         1.53587347500578, 0.119130605244620, 0.0771174604007382, 0.402108388669198, 
                                         0.342246464500966, -1.22923661175546, -1.56237651261405, -0.348938518798771, 
                                         0.150052091631710, 0.3924780383212, 0.63451844476841, 0.317165453762467, 
                                         -0.0822425187407647, 0.198119087261302, 0.201248886399221, -0.251218186998682, 
                                         -0.567641580264758, -1.12000818481481, -0.634727199401284, -0.74708083771171, 
                                         -0.116972472575674, 0.951211276344307, 0.671074999469787, -1.14035444140570, 
                                         0.383527167827072, -0.265416500196945, -0.360381708715463, 0.316211456892712, 
                                         -0.237374296297783, -0.111948618215294, 0.86523212961127, -1.66689920337075, 
                                         -0.500958884294218, -1.08327320814045, -1.09269520477336, 0.781996798845772, 
                                         1.35217635694662, -0.926089521003431, 0.345490852670724, -0.588751385158713, 
                                         -0.232354302517619, 0.197004578798265, 0.515497334876001, 0.523298685302522, 
                                         -0.238927795530015, 0.303309208642125, -1.14812691059257, -0.124566302205697, 
                                         0.0495878810966575, -0.0313195602622892, 1.48065540217080, 0.107147368902917, 
                                         0.0576033237914204, 0.316700749696956, 0.394132206289052, -1.15441408170665, 
                                         -1.43444502872571, -0.321483096927147, 0.207420098077122, 0.508891189078941, 
                                         0.618193502731924, 0.333860122386335, 0.00152017982543184, 0.160900606731202, 
                                         0.245805271040542, -0.267572289690745, -0.57265963625952, -1.17413628692187, 
                                         -0.598156151398878, -0.783532445111581, -0.0745377759896576, 
                                         0.916093482698354, 0.60564428413434, -1.18380132731744, 0.351624927264048, 
                                         -0.177240697697417, -0.264171905481727, 0.251669578235236, -0.173907280049569, 
                                         -0.0851070802788492, 0.896954501918522, -1.71850492667128, -0.459080716543266, 
                                         -1.13326315887056, -1.07134205722781, 0.72800463613191, 1.30883047748848, 
                                         -0.9058924436806, 0.308440310322602, -0.654838632086715, -0.177151049461505, 
                                         0.254066123383054, 0.614752458608723, 0.480821339369563, -0.21749604694178, 
                                         0.249533563047718, -1.15088446254724, -0.0963574356581213, 0.126969449098097, 
                                         0.000542876232448108, 1.40983092191092, 0.0922198474199364, 0.0320656469288267, 
                                         0.224575665901276, 0.442116134454113, -1.06752154415159, -1.29741424814188, 
                                         -0.292085600791795, 0.269638947341584, 0.610528039218544, 0.594065510890138, 
                                         0.357388669453217, 0.086008855136914, 0.121611615024875, 0.285890522233689, 
                                         -0.288236646282352, -0.578272860520068, -1.21391583980252, -0.560643615293723, 
                                         -0.817671751110975, -0.0251672557870452, 0.870724826094162, 0.541771378342847, 
                                         -1.22227442332489, 0.319385646074656, -0.0898472840676631, -0.166526860683825, 
                                         0.18724742739091, -0.111929687489422, -0.054967697011897, 0.920703066511282, 
                                         -1.76528909095419, -0.410755900747805, -1.17172048404081, -1.04218814315018, 
                                         0.669583168710643, 1.24935757095511, -0.878062331583151, 0.277199916215106, 
                                         -0.72120353415269, -0.122136182934120, 0.308958665785623, 0.716179433964006, 
                                         0.433852373761787, -0.194887733754559, 0.196840814621719, -1.15039982199929, 
                                         -0.0642921405865686, 0.205212852625915, 0.0286286815836424, 1.32407882072521, 
                                         0.0759878387790227, 0.00151410029823175, 0.128077070915111, 0.484827643540506, 
                                         -0.970848021244876, -1.15487866054984, -0.260825530976562, 0.334208694964142, 
                                         0.696409501631968, 0.562998564301299, 0.387747712060174, 0.169480458946913, 
                                         0.0805447929034817, 0.320909294463524, -0.313744183365694, -0.583468849956782, 
                                         -1.23681445611292, -0.522135056889917, -0.847405102008799, 0.0300608644550709, 
                                         0.816232405815482, 0.480847888494348, -1.25500967085712, 0.287829009641595, 
                                         -0.00486868430511493, -0.0711394500702928, 0.124137635672865, 
                                         -0.0540867675480457, -0.0219667447539014, 0.933886779709664, 
                                         -1.80594147030000, -0.357285839746799, -1.19649336849363, -1.0053525144278, 
                                         0.607949718135754, 1.17554425198021, -0.841960063851727, 0.252281963284651, 
                                         -0.785400523890705, -0.0690225387785516, 0.361926873025109, 0.81753017783146, 
                                         0.384066380003727, -0.172991870486504, 0.147041411260467, -1.14450108316261, 
                                         -0.0291263685804338, 0.280454254040996, 0.0549771867773905, 1.22407788511274, 
                                         0.0600911409635219, -0.0330416456150894, 0.0295488983714146, 
                                         0.52089612809259, -0.866682535141138, -1.01043275563687, -0.227782388065292, 
                                         0.398629396483844, 0.765556489211171, 0.525856758023652, 0.424933867304264, 
                                         0.250191943008661, 0.0379928211281797, 0.35026624221491, -0.344627827532964, 
                                         -0.587235201480039, -1.24029974850928, -0.482575941991558, -0.87063884410396, 
                                         0.0900683611595979, 0.753743321146067, 0.424265420987885, -1.28124301134323, 
                                         0.257974703347566, 0.0760626765927952, 0.0182974506103352, 0.0635328343942301, 
                                         -0.00302376915614361, 0.0134595001556730, 0.933914597833786, 
                                         -1.83915183878920, -0.299971936379214, -1.20542999707149, -0.960954222947979, 
                                         0.544321605961026, 1.08917713519746, -0.796946519626971, 0.234198744467652, 
                                         -0.844984033834828, -0.0195229528378895, 0.413215412120649, 0.9165566071007, 
                                         0.333137949619920, -0.153697471655769, 0.101945800860301, -1.13101634025105, 
                                         0.00838392877088836, 0.348829815704227, 0.0816277227997896, 1.11050690157260, 
                                         0.04616955195678, -0.0705919203258623, -0.0686649180968619, 0.548950982654723, 
                                         -0.757314107994989, -0.867671023090255, -0.193035672641832, 0.460401107439738, 
                                         0.816989914848111, 0.483504187115443, 0.468943752282548, 0.326400259075388, 
                                         -0.00575161953987149, 0.37336601997271, -0.381420505376352, -0.588559512000218, 
                                         -1.22183932964777, -0.441911736402744, -0.885279323695363, 0.153777010749443, 
                                         0.684384671369667, 0.373415582222499, -1.30021038621229, 0.230842412575267, 
                                         0.151314373628636, 0.0980909656095233, 0.00662565486813544, 0.0386140587555801, 
                                         0.0508747613773618, 0.918195477203762, -1.86360997050232, -0.240115593484015, 
                                         -1.19637855461681, -0.909112320598033, 0.479916153740239, 0.99204283524055, 
                                         -0.742382578049529, 0.223462552700523, -0.897508496519128, 0.0246497390447784, 
                                         0.463068950091381, 1.01101063866134, 0.282741674134899, -0.138893551780507, 
                                         0.06336443131756, -1.10777368747849, 0.0474827998780033, 0.406475699976493, 
                                         0.110619620636937, 0.98404465660388, 0.0358628697421426, -0.110127053348812, 
                                         -0.164220444856765, 0.567621601771261, -0.645031761961045, -0.730187952597276, 
                                         -0.156664885290028, 0.517023883370873, 0.849730691434748, 0.436804946634918, 
                                         0.519773984092085, 0.396362358900327, -0.0503958483395127, 0.389613282221787, 
                                         -0.424655143488052, -0.586429378427697, -1.17890081218460, -0.400087905927574, 
                                         -0.889232887081917, 0.220108589647514, 0.609283555770036, 0.329689978597232, 
                                         -1.31114773689337, 0.207451822707399, 0.219253981804974, 0.164548219178736, 
                                         -0.0453912715922890, 0.0681814672564212, 0.0898427625717006, 
                                         0.88413837413971, -1.87800563951986, -0.179018213900167, -1.16718722597205, 
                                         -0.849945859265276, 0.415950683027176, 0.885927966743172, -0.677629118260043, 
                                         0.220585680919679, -0.940528344477673, 0.0617827010263633, 0.51173215395644, 
                                         1.09864418940298, 0.234552145073202, -0.130469125378872, 0.033107750528584, 
                                         -1.07260121905881, 0.087414293151516, 0.449528069218679, 0.143992211274928, 
                                         0.845369936705648, 0.0308108923029555, -0.150637374198664, -0.254773748275343, 
                                         0.575537379986563, -0.532124519193923, -0.601578033845216, -0.118749526593725, 
                                         0.565997779816295, 0.86279973186304, 0.386623131640323, 0.577421179829933, 
                                         0.458335194236709, -0.0956471845095848, 0.398412683447004, -0.474864668460253, 
                                         -0.579832397672855, -1.10895180877594, -0.357049916370147, -0.880405880562528, 
                                         0.287984874276718, 0.529567073630923, 0.294480216511124, -1.31329100481557, 
                                         0.188822619126662, 0.278249076124380, 0.213976335569438, -0.0913253136739137, 
                                         0.0830332074156759, 0.129927227399225, 0.829152244961741, -1.88102861992232, 
                                         -0.117981200466637, -1.11570419597965, -0.783573890837025, 0.353642515375619, 
                                         0.772619144339014, -0.602047019399157, 0.226080422061534, -0.971598010244532, 
                                         0.090163097263777, 0.559449690734964, 1.17720917621524, 0.190243953959361, 
                                         -0.130313206969016, 0.0129862063897119, -1.02332702920586, 0.127422457002032, 
                                         0.47412308579167, 0.183784825699862, 0.695161528376988, 0.0326534176225644, 
                                         -0.191113212390143, -0.337980894719642, 0.571327711844987, -0.420881401848238, 
                                         -0.485435756521358, -0.0793690971367686, 0.604822852315053, 0.855217949024944, 
                                         0.333822837189903, 0.641881956593153, 0.510575716837765, -0.141212947288929, 
                                         0.399168878133225, -0.53258200688515, -0.56775616664607, -1.00945993207799, 
                                         -0.312743233534560, -0.856704650436103, 0.356327641059962, 0.446362324236081, 
                                         0.269177902363218, -1.30587613140795, 0.175974487215756, 0.326667231589419, 
                                         0.242682439033093, -0.129983840063608, 0.08052403030264, 0.17069187952047, 
                                         0.750646045989976, -1.87136868579021, -0.0583059560223878, -1.03977764948205, 
                                         -0.710115467200593, 0.294208972339350, 0.653902982661766, -0.514997160607514, 
                                         0.240459069062504, -0.988271926353771, 0.108078091913931, 0.606466227446089, 
                                         1.24445751598774, 0.151491692317913, -0.140314811069093, 0.00481024679728284, 
                                         -0.957779212133525, 0.166751339840156, 0.476396912056352, 0.232036794897834, 
                                         0.53409821811698, 0.0430302436843152, -0.230544897437975, -0.41149795055671, 
                                         0.553621991890889, -0.313591432078609, -0.385355610312983, -0.0386030975030051, 
                                         0.630999156406193, 0.826006255812419, 0.279268158341905, 0.713152931478803, 
                                         0.551340878456726, -0.186800455916385, 0.391286520765311, -0.598340085354932, 
                                         -0.549188282257721, -0.877892794746933, -0.267113323224913, -0.816035543001548, 
                                         0.424058666420153, 0.360796406869261, 0.255174642552554, -1.28813905809960, 
                                         0.169927112357380, 0.362876023202662, 0.246973653821167, -0.160174219448243, 
                                         0.0580086869866096, 0.211700442595972, 0.646028733544527, -1.84771561120404, 
                                         -0.00129388340638624, -0.937255771321697, -0.629689640243296, 
                                         0.238867375472150, 0.531566096345117, -0.415840421025759, 0.264233914859002, 
                                         -0.98810452533946, 0.113814849133736, 0.653026431108953, 1.29814112561008, 
                                         0.119969951673393, -0.162362952197256, 0.0103903196476360, -0.873785862055672, 
                                         0.204644990076495, 0.45248571037361, 0.290787449854942, 0.362858792424706, 
                                         0.0635811684715536, -0.267922261805375, -0.47298345466607, 0.521051436588403, 
                                         -0.212543913297239, -0.304929741786187, 0.00346941648520315, 
                                         0.642029436908873, 0.77418894419513, 0.223823211947091, 0.791227225846531, 
                                         0.57888849693932, -0.232116893519524, 0.374171360309769, -0.672668992721467, 
                                         -0.523118378141485, -0.71172307327097, -0.220105487686652, -0.756307813751834, 
                                         0.490100258028919, 0.273998320843381, 0.253861892136833, -1.25931523391105, 
                                         0.171698470647887, 0.385245524787932, 0.223161722081584, -0.180705360687353, 
                                         0.0128457333846313, 0.252514225137414, 0.512715086855991, -1.80876101858007, 
                                         0.0517530349071033, -0.805992524095193, -0.542416196103546, 0.188834680478273, 
                                         0.407396834195741, -0.303940248157625, 0.297915817716671, -0.968652214173776, 
                                         0.105662689913843, 0.699373871129384, 1.33601371913882, 0.0973519244096208, 
                                         -0.198344133485655, 0.0315332666353570, -0.769178970994638, 0.240349021789182, 
                                         0.398530098993559, 0.362071318888632, 0.182124591200918, 0.095942564063507, 
                                         -0.301982635789127, -0.521351982264952, 0.47317279764768, -0.120171027771326, 
                                         -0.246559991943838, 0.04699532783904, 0.636782592936954, 0.700506877617143, 
                                         0.168363185454333, 0.874322126450283, 0.591916365118942, -0.276800298699749, 
                                         0.34778514240747, -0.754657245751671, -0.489570743367087, -0.510995870803171, 
                                         -0.171581941370864, -0.676908588763787, 0.553644597907145, 0.188062280287573, 
                                         0.266554224772772, -1.21838996431627, 0.181438220719533, 0.393415211367406, 
                                         0.169904277364402, -0.191168580353713, -0.0556734119288776, 0.291467640039696, 
                                         0.35107792367902, -1.75413548490119, 0.0992383617116963, -0.646776969509572, 
                                         -0.448787920477188, 0.145141991500793, 0.284064504896055, -0.179964817957053, 
                                         0.341286823147987, -0.928474414387548, 0.0830066067844756, 0.74519452935252, 
                                         1.35674197144000, 0.084600039427885, -0.248869073976396, 0.068213978964177, 
                                         -0.64377061767307, 0.273904408161609, 0.312934287894664, 0.445483174641812, 
                                         -0.00612591760482808, 0.140010443247245, -0.330800780024875, 
                                         -0.558813967700832, 0.411971445839777, -0.0392798741336304, -0.20952482124593, 
                                         0.0927143866270064, 0.617712333987853, 0.610205230103976, 0.113792315736291, 
                                         0.95599510207275, 0.59027677712537, -0.320307273732925, 0.313548556728677, 
                                         -0.83961065335963, -0.451284619162222, -0.282506378575844, -0.121186875047758, 
                                         -0.581102949799827, 0.61459202261817, 0.107615238208948, 0.294364476110169, 
                                         -1.16369217418390, 0.197017542504489, 0.390355486698303, 0.0920146092020351, 
                                         -0.193208245181031, -0.143185468327779, 0.323675706778086, 0.169252001438668, 
                                         -1.68593341871971, 0.138793005946844, -0.468099915559694, -0.350276355772779, 
                                         0.108332735259462, 0.166550069715819, -0.0480059343782242, 0.392216560523763, 
                                         -0.868762473509022, 0.0481066516503595, 0.788711269083347, 1.36138818092105, 
                                         0.0808116710581776, -0.311200815168231, 0.115600280900211, -0.502568659497696, 
                                         0.307439157194700, 0.200042187397703, 0.534215832446052, -0.196510581615695, 
                                         0.19111408861998, -0.352344092022378, -0.588113908015957, 0.339826286607288, 
                                         0.0272616973439588, -0.192596575975967, 0.141462411398009, 0.587853254062247, 
                                         0.509259056465542, 0.0610195468490727, 1.02904854221546, 0.574009103067391, 
                                         -0.362065020860166, 0.273118700978421, -0.922222072549292, -0.411439178987236, 
                                         -0.0341435755370656, -0.0685291508190761, -0.472784364539919, 
                                         0.67295761844864, 0.0376945539144258, 0.338372792069271, -1.09344442813443, 
                                         0.215938410084048, 0.379576499929268, -0.00469652723754643, -0.188801399198407, 
                                         -0.244505308071776, 0.343731772675835, -0.0233701737762374, -1.60664846911236, 
                                         0.167922675327316, -0.279700165137771, -0.248511642635892, 0.0788713149755754, 
                                         0.0602090712892803, 0.0872898321970345, 0.44826477032764, -0.791134217697685, 
                                         0.00368875250391441, 0.827909869152223, 1.35140283405012, 0.0847819792363425, 
                                         -0.382059939183041, 0.168081057130785, -0.351422880503728, 0.343419461075863, 
                                         0.0651601798969234, 0.620424731204379, -0.383095713693939, 0.243842787489348, 
                                         -0.364579969291396, -0.611996300252575, 0.259116225392806, 0.0765858363895512, 
                                         -0.194547602417452, 0.194075220700953, 0.550239947160813, 0.403643411511749, 
                                         0.0109538228487855, 1.08628483637994, 0.543152713053791, -0.401500742322589, 
                                         0.228152672861735, -0.997184360324604, -0.373213596302475, 0.226203559365087, 
                                         -0.0132176307865576, -0.355846300664027, 0.7287564716852, -0.0166624132890744, 
                                         0.399659318570325, -1.00586929078834, 0.235702797539505, 0.364588400208947, 
                                         -0.114418376786375, -0.179925086434943, -0.354447803420573, 0.346229185056192, 
                                         -0.217396095876871, -1.51877428515584, 0.184133077567884, -0.091316521136012, 
                                         -0.145123921712103, 0.0572221338704323, -0.0296029477493119, 
                                         0.221275911386895, 0.506991193043259, -0.69720747311302, -0.0475211626624407, 
                                         0.860776108389508, 1.32823641729535, 0.0953061238982234, -0.458167028142709, 
                                         0.220045192343226, -0.196183064726372, 0.38431151199251, -0.0864053522134265, 
                                         0.696265309819819, -0.559947626701811, 0.292785827162983, -0.365475809341689, 
                                         -0.633205641452935, 0.172220167638922, 0.105824692731257, -0.214150246853889, 
                                         0.251388633084746, 0.50790700728423, 0.299333350052510, -0.0354959122084627, 
                                         1.12050637406771, 0.497746977193357, -0.43804164036131, 0.180307570083651, 
                                         -1.05919037368952, -0.339787044568284, 0.490646047182537, 0.0451388229480564, 
                                         -0.234182225852118, 0.782003668614496, -0.0504183040946331, 0.479304201533577, 
                                         -0.899189326766133, 0.253812678952154, 0.348901336685983, -0.231340184276482, 
                                         -0.168556350919740, -0.467827826633874, 0.325761291242409, -0.403433258774405, 
                                         -1.42480451592686, 0.184929920383317, 0.0873122135533702, -0.0417433336469870, 
                                         0.0438495951653302, -0.097530444765709, 0.34930573280953, 0.56595556915426, 
                                         -0.588600065914514, -0.102797165856287, 0.885295765625564, 1.2933394171249, 
                                         0.111179264979665, -0.536242664169117, 0.265881571224861, -0.0426989962008398, 
                                         0.432581502132050, -0.249348026539098, 0.7538930071954, -0.721132633501568, 
                                         0.332532494948519, -0.352999009683015, -0.654486428659284, 0.08151701878823, 
                                         0.112110416097186, -0.250176855568782, 0.314238467098294, 0.463889028433174, 
                                         0.202303926897734, -0.0774207142665641, 1.12451554478031, 0.437831265594876, 
                                         -0.471114917217445, 0.1312404903492, -1.10293296964797, -0.314338697245008, 
                                         0.751294908967207, 0.106931348283025, -0.111685607784156, 0.832714295523174, 
                                         -0.0585357591953309, 0.578387586879275, -0.771627100688291, 0.267770028403290, 
                                         0.336025458509022, -0.349651194539899, -0.156672236681899, -0.579460249971384, 
                                         0.276921438557735, -0.572089156380013, -1.32723281050213, 0.167818911488386, 
                                         0.246447236038165, 0.0599999809138816, 0.0392181020815664, -0.138217877125662, 
                                         0.466732726083111, 0.622717639144284, -0.466929822261651, -0.159413329085205, 
                                         0.899454619690748, 1.24816232000692, 0.131196562416510, -0.613007429384148, 
                                         0.299979078463016, 0.103179541037662, 0.490695623681892, -0.418361460685843, 
                                         0.785463262234146, -0.860717046955464, 0.357672078153591, -0.325116967825135, 
                                         -0.67858315891387, -0.0106143157166774, 0.0925751562154478, -0.301399774845635, 
                                         0.383460541290504, 0.421220604608323, 0.118530196857333, -0.113911639269411, 
                                         1.09111473801927, 0.363444948367135, -0.500147775132110, 0.0826085313634148, 
                                         -1.12310500520393, -0.300047727792995, 1.00026116577102, 0.172551083116608, 
                                         0.00775008585989385, 0.880903438697879, -0.0359774192842485, 
                                         0.697989620527665, -0.621405177175308, 0.275076819974206, 0.329470914826709, 
                                         -0.463540652408658, -0.146249787750520, -0.684159945692805, 0.19430297432542, 
                                         -0.71397128260487, -1.22855281795837, 0.130305758597861, 0.376349743426162, 
                                         0.158475881324928, 0.0437920578404386, -0.146309702194923, 0.568910320825812, 
                                         0.674837143496972, -0.333814568313917, -0.214643724356776, 0.901238449415422, 
                                         1.19415561240956, 0.154153176144603, -0.685181905909682, 0.316726598745018, 
                                         0.235602762953923, 0.561120068829446, -0.588139272259412, 0.783131513839086, 
                                         -0.972767179925752, 0.362793864085835, -0.279797081277808, -0.70824032925894, 
                                         -0.101794930433207, 0.0443510628141531, -0.366591350967951, 0.459890674210281, 
                                         0.382936329810355, 0.053987214741217, -0.144059743160895, 1.01310634328610, 
                                         0.274627395618920, -0.52456741634642, 0.0360687908313275, -1.11439933736133, 
                                         -0.300093309672588, 1.22965583864590, 0.242389165347064, 0.120231387400066, 
                                         0.926586184425257, 0.0222940749455336, 0.839190448398993, -0.446746120847674, 
                                         0.273235027746198, 0.332747854787689, -0.56719780271479, -0.139266048154706, 
                                         -0.776741786057841, 0.0724992458687146, -0.819687131360147, -1.13125818737229, 
                                         0.069896169426512, 0.46728093282515, 0.252054226940576, 0.0580358656632443, 
                                         -0.116450377339244, 0.651191946655804, 0.719873822695964, -0.190872130230797, 
                                         -0.265762423678580, 0.888633033629945, 1.13276978080097, 0.178844266099787, 
                                         -0.749486675867603, 0.310513016758193, 0.348720885512735, 0.646321029762123, 
                                         -0.753375078865558, 0.739053200913245, -1.05134934527469, 0.342487140052883, 
                                         -0.215006747550793, -0.746202436736743, -0.189645919918767, -0.0354297143785885, 
                                         -0.444523930219235, 0.544364684406532, 0.352070798039947, 0.0146500353592973, 
                                         -0.166956081884910, 0.883292750082334, 0.171417977459018, -0.543801043101492, 
                                         -0.00672163354202992, -1.07150882312412, -0.317654616344134, 
                                         1.43158994864377, 0.316836732872652, 0.221864829156396, 0.969777618991954, 
                                         0.121316082800935, 1.00307021641351, -0.245872496325879, 0.259746625800559, 
                                         0.349366427540605, -0.654811890290328, -0.137698061923556, -0.852020643326198, 
                                         -0.093896399489131, -0.879844196557019, -1.0378425678206, -0.0159041483108904, 
                                         0.509502001342918, 0.339104877115253, 0.0824139287712813, -0.0432843599243742, 
                                         0.70893103319126, 0.755387417224903, -0.0397203341717759, -0.3100434990582, 
                                         0.859624151164677, 1.06545531164930, 0.204064992217908, -0.802642321379793, 
                                         0.275727217189868, 0.436684124678889, 0.748764698667332, -0.908762498110032, 
                                         0.645383762359651, -1.09052985586452, 0.291341193362372, -0.128713364153850, 
                                         -0.795213978389528, -0.271788378730764, -0.149635025634667, -0.533969858882989, 
                                         0.637718390428163, 0.331658603297776, 0.00649371352148429, -0.181691711385346, 
                                         0.694476347909505, 0.0538560639962166, -0.557275857638442, -0.0441056440516254, 
                                         -0.98912631949625, -0.355910821267979, 1.59817451681656, 0.396284923591633, 
                                         0.308756943448918, 1.01049282868462, 0.266125963588874, 1.19070907049145, 
                                         -0.0170068682304151, 0.232113588218584, 0.382836782234104, -0.720572159967302, 
                                         -0.143522873086173, -0.904811389757579, -0.310290614424867, -0.88504997210666, 
                                         -0.95079960838001, -0.129589486899576, 0.493274146087254, 0.417997691203383, 
                                         0.117390650385847, 0.0785438926839332, 0.737481010050352, 0.778937667567428, 
                                         0.118022993703661, -0.344761022503215, 0.812197580849978, 0.993662691422695, 
                                         0.228610514434808, -0.841369424568135, 0.206758084727369, 0.493642696417177, 
                                         0.870917267732484, -1.04899514759859, 0.494278637081329, -1.08437502455751, 
                                         0.203945311321935, -0.0188843285967388, -0.858019451259541, -0.345843401426605, 
                                         -0.301132721225972, -0.633701483242718, 0.740787610824081, 0.324734339584519, 
                                         0.0354933040376888, -0.187357687606097, 0.439459526269136, -0.0780189746606988, 
                                         -0.564419062198385, -0.074426142992427, -0.861944683481671, -0.418041097904467, 
                                         1.72152056421618, 0.481124875402265, 0.377014262597666, 1.04874689978989, 
                                         0.461761076616271, 1.40318715655308, 0.241628198818228, 0.187837889081567, 
                                         0.43666906801683, -0.758667856577745, -0.158717525671657, -0.929928897611687, 
                                         -0.582090051615243, -0.825911951920242, -0.87262295812723, -0.273654138624774, 
                                         0.408858564165948, 0.487102528559391, 0.163430433728239, 0.254389923119927, 
                                         0.732195306851252, 0.788084314207179, 0.280740027236028, -0.367189066021207, 
                                         0.744339101516208, 0.918842406589315, 0.251275992686332, -0.862388567554509, 
                                         0.0979945040580228, 0.513746816692388, 1.01524492914499, -1.16876664493697, 
                                         0.277893263981307, -1.02695116421592, 0.0748887812392076, 0.116512961610782, 
                                         -0.93736335238903, -0.409432082563697, -0.492790651424394, -0.742491149581925, 
                                         0.854408164143192, 0.334332600900856, 0.107623861717821, -0.183045066491054, 
                                         0.111044674662755, -0.224167768402941, -0.564657859022439, -0.0960260326594024, 
                                         -0.684656772084328, -0.507224619713945, 1.79373911189457, 0.571747726202807, 
                                         0.422743318922677, 1.08455491859441, 0.713258781190046, 1.64158462051863, 
                                         0.53181014019956, 0.124421502470802, 0.514373434037428, -0.763288224953688, 
                                         -0.185259063709109, -0.922188039148227, -0.914701363737008, -0.693037629908939, 
                                         -0.805806266138973, -0.450592395771716, 0.246516452686789, 0.544789248537702, 
                                         0.220997682019755, 0.489609274017857, 0.688427353212134, 0.780387097627799, 
                                         0.44681294026584, -0.374601701619756, 0.654034491993727, 0.842444943617306, 
                                         0.270856586908323, -0.862420332460799, -0.0561746401308438, 0.491146701469315, 
                                         1.18421387509225, -1.26277060773094, -0.0116169180373896, -0.912324587701982, 
                                         -0.101239109578176, 0.279511108958952, -1.03599017882025, -0.460175516699448, 
                                         -0.727476666501823, -0.859111204184114, 0.979415868934402, 0.363487981247462, 
                                         0.228860441371793, -0.167844903984110, -0.29796581740811, -0.384550947121723, 
                                         -0.557419450351718, -0.107248215347520, -0.451955442308171, -0.626640560156757, 
                                         1.80694118090363, 0.668544613891519, 0.442050644743985, 1.11793197138484, 
                                         1.02565643661712, 1.90698160830835, 0.85531639129309, 0.0393664024675841, 
                                         0.619460029444542, -0.728622509927162, -0.225124531227630, -0.876403686626903, 
                                         -1.31353120346691, -0.477034499983925, -0.752843181491951, -0.662898550625629, 
                                         -0.00349099124243446, 0.589427710492742, 0.290556798481692, 0.78955748801197, 
                                         0.601530578751169, 0.753405758312927, 0.614623906633612, -0.364273001306444, 
                                         0.539269531112895, 0.76592078897482, 0.286147457036625, -0.838185301408887, 
                                         -0.261360463151904, 0.419992566712748, 1.38029029776169, -1.32570065358624, 
                                         -0.382096470071734, -0.734561607877966, -0.329849073822582, 0.472142715938013, 
                                         -1.15664442759543, -0.495694798391264, -1.00805861673015, -0.982333993332789, 
                                         1.11664654374662, 0.415235074625015, 0.405178097809515, -0.140848256029156, 
                                         -0.794769560441933, -0.559129140708259, -0.542131038427339, -0.106435593351747, 
                                         -0.158533551157147, -0.779468092693251, 1.75323779229530, 0.77190667636666, 
                                         0.431042772381624, 1.14889314444782, 1.40399140220440, 2.20045826584250, 
                                         1.21392438747833, -0.069825436846793, 0.755439003386818, -0.6488599563302, 
                                         -0.280290972256322, -0.787390712307418, -1.78398622348171, -0.168510056056374, 
                                         -0.716227353262876, -0.913066895471745, -0.350902570513933, 0.619387773778935, 
                                         0.372572186335349, 1.15959010773652, 0.46685841308653, 0.704700036746205, 
                                         0.782555100179859, -0.333477037088851, 0.398029997704071, 0.690720429130006, 
                                         0.295943763007083, -0.786404056520655, -0.523174080317833, 0.294434628387478, 
                                         1.60594038934070, -1.35225040010862, -0.841389953218699, -0.487728537606123, 
                                         -0.616351824186374), .Dim = c(50L, 100L)), beta = c(30, 29, 28, 
                                                                                             27, 26, 25, 24, 23, 22, 21, 20, 19, 18, 17, 16, 15, 14, 13, 12, 
                                                                                             11, 10, 9, 8, 7, 6, 5, 4, 3, 2, 1, 0, 0, 0, 0, 0, 0, 0, 0, 0, 
                                                                                             0, 0, 0, 0, 0, 0, 0, 0, 0, 0, 0, 0, 0, 0, 0, 0, 0, 0, 0, 0, 0, 
                                                                                             0, 0, 0, 0, 0, 0, 0, 0, 0, 0, 0, 1, 2, 3, 4, 5, 6, 7, 8, 9, 10, 
                                                                                             11, 12, 13, 14, 15, 16, 17, 18, 19, 20, 21, 22, 23, 24, 25, 26, 
                                                                                             27, 28, 29)), .Names = c("Y", "X", "beta"))
