# Supplementary material for: Statistical modelling for precision agriculture: A case study in optimal environmental schedules for Agaricus Bisporus production via variable domain functional regression
Source: PLoS One. 2017 Sep 29;12(9):e0181921. doi: 10.1371/journal.pone.0181921 (PMC5621675; doi:10.1371/journal.pone.0181921)
Supplement: S1 Data — (ZIP) [file pone.0181921.s001.zip › code_data/code/R/mush.R]

source("code/R/mushcompile.R")
datafolder="data/timedata/"
#################################################################
# ensure yield data available for each data file
#################################################################
filenames=list.files(datafolder)
yield=fread("data/allyield.csv")
filenames1=str_sub(filenames,1,-5)
filenames2=yield$FileName
which(!filenames1 %in% filenames2)
filenames=filenames[-which(!filenames2 %in% filenames1)]

#################################################################
# read in covariate data
#################################################################

all=foreach(i=1:length(filenames))%dopar%{
  filename=filenames[i]  
  dtt=fread(paste0(datafolder,filename))
#   dates=strptime(dtt[[1]], "%d-%m-%Y %I:%M:%S %p")
#   dtt[,c("datum/tijd "):=as.character(dates),with=F]
  nam=gsub("[^[:alnum:] ]", "", names(dtt))
  nam=gsub(" ", "", nam, fixed = TRUE)
  setnames(dtt,gsub( "\\.|/|\\-|\"([[:punct:]])|\\s" , "" , nam))  
#   dtt
  setnames(dtt,"datumtijd","date_time")
  watering=which(dtt[["Literssprinkledlm2"]]>0)
  firstwatering=watering[1]
  end=tail(watering,1)
  dtt[firstwatering:end]
}
names(all)=gsub(" ", "_",str_sub(filenames,1,-5),fixed=T)

#################################################################
# read in yield data
#################################################################
yield=fread("data/allyield.csv")
setkey(yield,FileName)
availdata=str_sub(filenames,1,-5)
availdata
yield=yield[availdata]
identical(yield[[1]],availdata) #must be true for dates to match

avgcovars=c("AirtemperatureC","Evaporationghm2","HumDeficitgkg","Oxygen")

maxcovars=c("Literssprinkledlm2","CumCO2productkgm2")

finalcovars=c("Evaporationghm2","AirtemperatureC")

for(covv in avgcovars){
  newcov=foreach(dtt=all,.combine="c")%do%{
    mean(dtt[[covv]])
  }
  yield[,covv]=newcov
}

for(covv in maxcovars){
  newcov=foreach(dtt=all,.combine="c")%do%{
    max(dtt[[covv]])
  }
  yield[,covv]=newcov
}

for(covv in finalcovars){
  newcov=foreach(dtt=all,.combine="c")%do%{
    mean(tail(dtt[[covv]],15*48))
  }
  yield[,paste0("f",covv)]=newcov
}

totdays=foreach(dtt=all,.combine="c")%do%{
  nrow(dtt)
}
yield$totdays=totdays/48


# finaltemp=foreach(dtt=all,.combine="c")%do%{
#   mean(tail(dtt[["AirtemperatureC"]],15*48))
# }
# yield$finaltemp=finaltemp


########################################################
########################################################
########################################################

which.max(foreach(dtt=all,.combine="c")%do%{
  nrow(dtt)
})

which.min(foreach(dtt=all,.combine="c")%do%{
  nrow(dtt)
})

plot(all[[17]]$Literssprinkledlm2,type="l")
lines(all[[39]]$Literssprinkledlm2)

for(i in 1:length(filenames)){
  dir.create(file.path(folder, filenames[i]), showWarnings = FALSE)
  for(fi in 2:length(all[[i]])){
    pdfM(paste0(filenames[i],"/",names(all[[i]])[fi],".pdf"))
    print(lineplot(all[[i]],1,fi))
    dev.off()
  }
}

lineplot(all[[1]],1,2)

times=all[[1]][[1]]
which(sapply(all,length)==78)

plot(yield[[10]],ylim=c(0,20))
points(yield[[12]],col="red")
points(yield[[14]],col="blue")

plot(yield[[16]])

par(mfrow=c(1,1))
# ,ylim=c(10,25)

fi=53
i=1
plot(all[[1]][[fi]],type="l",xlim=c(0,2000),ylim=c(0,100))
for(dtt in all){
  lines(dtt[[fi]],col=i)
  i=i+1
}

foreach(dtt = all,.combine="c")%do%{
  nrow(dtt)
}


a=all[[1]]
lm(getFormula(a,c(2,3)),data=a)
plot(getFormula(a,c(2,3)),data=a)
fitLM(a,c(2,3))

abd0 <- gamlss(InletTemperatureC ~ poly(AirtemperatureC, 3), data = na.omit(a),
               family = NO)
summary(abd0)
plot(abd0)

# plot(InletTemperatureC ~ AirtemperatureC, data = a,xlim=c(15,30),ylim=c(9,30))
# points(abdom$x,fitted(abd1, "mu"))
# plot(abdom$x,fitted(abd1, "sigma"))


plot(a[[52]],type="l")
plot(a[[1]],type="l")
plot(a$datetime, a[[52]], col = "blue", xlab = "age", ylab = "circumference")


abd0 <- gamlss("Airtemperature [\xb0C]" ~ "Inlet Temperature (PT100) [\xb0C]", data = na.omit(a), family = NO)
summary(abd0)

names(all)=filenames

cols=gray.colors(length(filenames), start = 0.3, end = 0.9, gamma = 2.2)

fi=1
i=1
plot(all[[1]][[fi]],type="l",xlim=c(0,2000),ylim=c(0,30))
for(dtt in all){
  lines(dtt[[fi]],col=i)
  i=i+1
}


par(mfrow=c(2,1))
fi=2
refer=all[[1]][[fi]]
all52=foreach(i=2:length(filenames))%do%{
#   i=24
  filename=filenames[i]  
  query=all[[i]][[fi]]
  maxl=abs(length(query)-length(refer))
  wdt=dtw(query,refer,window.type="sakoechiba",window.size=2*maxl,
          step.pattern=asymmetric)
  plot(refer,type="l",col="red")
  lines(query,col="blue")
  plot(refer,type="l",col="red")
  lines(query[wdt$index1]~wdt$index2,col="blue")
  df=data.frame(wdt$index2,query[wdt$index1])
  rem=2250-nrow(df)
  rows=nrow(df)
  r=df[rep(rows,rem),]
  df=rbind(df,r)
  df
}

fi=2
i=1
plot(all52[[1]][[fi]],type="l",xlim=c(0,2000),ylim=c(0,30))
for(dtt in all52){
  lines(dtt[[fi]],col=i)
  i=i+1
}


par(mfrow=c(1,1))
fi=52
ymin=min(sapply(all,function(x)min(x[[fi]])))
ymax=max(sapply(all,function(x)max(x[[fi]])))
# ,ylim=c(0,80)
plot(all[[1]][[fi]],type="l",ylim=c(ymin,ymax),xlim=c(0,2500),ylab=names(all[[1]])[fi],xlab="periods")
# ,xlim=c(0,2200),ylim=c(0,100)
for(i in 1:length(all)){
  dtt=all[[i]]
  lines(dtt[[fi]],col=i)
}


ymin=min(sapply(all52,function(x)min(x[[2]])))
ymax=min(sapply(all52,function(x)max(x[[2]])))
# ,ylim=c(0,80)
plot(all52[[1]][,1],all52[[1]][,2],type="l",ylim=c(ymin,ymax),xlim=c(0,2500),ylab=names(all52[[1]])[fi],xlab="periods")
# ,xlim=c(0,2200),ylim=c(0,100)
for(i in 1:length(all52)){
  dtt=all52[[i]]
  lines(dtt[,1],dtt[,2],col=cols[i])
}


folder="/home/stathi/Dropbox/private_projects/mushroomproduction/data/"

# folder="/home/stathi/Dropbox/private_projects/mushroomproduction/data/yieldHooymans/"


littotal=foreach(dtt=all,.combine="c")%do%{
  max(dtt[[52]])
}

tempmean=foreach(dtt=all,.combine="c")%do%{
  mean(dtt[[4]])
}

totdays=foreach(dtt=all,.combine="c")%do%{
  nrow(dtt)
}

# yield=read.table(paste0(folder,"yield.csv"),sep=",",header=T)
# yield=read.table(paste0(folder,"yield.csv"),sep=";",header=T)
yield=fread(paste0(folder,"yield.csv"))
setkey(yield,roomdatetime)
availdata=str_sub(filenames,1,-5)
availdata
yield[availdata]

yield$totdays=totdays/48
yield$littotal=littotal
yield$tempmean=tempmean
# yield=data.table(yield)
# yield=yield[order(totdays)]
lmod=lm(totdays~littotal,data=yield)
plot(yield$littotal,yield$totdays,ylab="Number of days",xlab="Total liters sprinkled")
abline(lmod)

lmod=lm(totdays~tempmean,data=yield)
plot(yield$tempmean,yield$totdays)
abline(lmod)

lmod=lm(Yield.Total~littotal,data=yield)
plot(yield$littotal,yield$Yield.Total)
abline(lmod)

chart.Correlation(yield[,2:12],col=yield$Yield.Total)
pairs(yield[,c(4,6,10:12)])

lineplot(dtt,dates,5)
plot(times,dt[[77]],type="l",col="red")

plot(times,dt[[46]],type="l",col="red",ylim=c(6,26))
lines(times,dt[[54]],type="l",col="blue")

lines(times,dt[[8]],col="green")

cc<-ccf(difff(dt[[54]]),difff(dt[[46]]),lag.max=12, plot=T) 


cc<-ccf(difff(dt[[2]]),difff(dt[[46]]),lag.max=12, plot=T) 

cc<-ccf(difff(dt[[2]][1:800]),difff(dt[[4]][1:800]),lag.max=12, plot=T) 

df=data.frame(airtemp=difff(dt[[2]][1:500]),comptemp=difff(dt[[4]][1:500]))
tempah=VAR(df,p=3)
causality(tempah)
predict(tempah,n.ahead=10)

ind=600:812
plot(times[ind],dt[[67]][ind],type="l",col="blue")

plot(times[ind],(dt[[63]]+dt[[64]])[ind],type="l",col="red")


names(dt)
detach("package:vars", unload=TRUE)

par(mfrow=c(2,1))
cols=palette()[1:7]
#   gray.colors(length(filenames), start = 0.3, end = 0.9, gamma = 2.2)
fi=1
ymin=min(sapply(alld,function(x)min(x[[fi]])))
ymax=min(sapply(all,function(x)max(x[[fi]])))
# ,ylim=c(0,80)
plot(alld[[2]][[fi]],type="l",ylim=c(ymin,ymax),xlim=c(0,minp),ylab=names(alld[[1]])[fi],xlab="periods")
# ,xlim=c(0,2200),ylim=c(0,100)
for(i in 1:length(alld)){
  dtt=alld[[i]]
  lines(dtt[[fi]],col=cols[i])
}


######################################################
#FDA
######################################################

# airtempdf=data.frame(airtempdf)
# names(airtempdf)=filenames
fi=53
plot(all[[2]][[fi]],type="l",col=1)
for(i in 3:length(all)){
  lines(all[[i]][[fi]],col=i-1)    
}


fi=53
plot(all52[[1]],type="l",col=1)
for(i in 3:length(all52)){
  lines(all52[[i]],col=i)    
}

fi=1
datadf=foreach(df=all52,.combine="cbind")%do%{
  df[[2]]
}
dataind=foreach(df=all52,.combine="cbind")%do%{
  df[[1]]
}
tot=nrow(dataind)
len=dataind[nrow(dataind),1]
ymin=min(apply(datadf,2,min))
ymax=min(apply(datadf,2,max))
fbasis=create.bspline.basis(c(1,len),norder=20)
# fbasis=create.fourier.basis(c(1,len),65)
fdParobj=fdPar(fbasis)


ffit = smooth.basis(dataind, datadf, fdParobj)
# plotfit.fd(datadf,argvals=1:2071,fdobj=ffit$fd)
plot(ffit$fd,ylim=c(ymin,ymax),col=1:7,lty=1:7)
# points(dataind, datadf)


############################################################################

plot(ffit$fd,ylim=c(ymin,ymax),col=1:7,lty=1:7)

plot(mean(ffit$fd),col="red",ylim=c(ymin,ymax))
# lines(dt[[1]])

# xlist      = vector("list",1)
xlist      = vector("list",2)
xlist[[1]] = rep(1,6)
xlist[[2]] = ffit$fd

# betafdPar      = fdPar(betabasis)
# betaList       = vector("list",1)
betaList       = vector("list",2)
betaList[[1]]=create.constant.basis(c(1,len))
# betaList[[2]]=create.bspline.basis(c(1,len),7)
betaList[[2]]=create.fourier.basis(c(1,len),5)

fRegressList = fRegress((yield$Yield.Total)[2:7],xlist,betaList)
# summary(fRegressList)
# fRegressList$yfdPar
plot(fRegressList$betaestlist[[1]]$fd)
plot(fRegressList$betaestlist[[2]]$fd)


for(i in 2:length(dt)){
  pdfM(paste0(gsub('[^a-zA-Z0-9]', '', names(dt)[i]),".pdf"))
  print(lineplot(dt,times,i))
  dev.off()
}


# dtt=read.xlsx2(paste0(folder,roomdate,".xlsx"),2
#                ,colClasses=rep("numeric",80),stringsAsFactors=FALSE)
# dtdate=read.xlsx2(paste0(folder,roomdate,".xlsx"),2,colIndex=1,
#                colClasses="numeric")
# strptime(dtdate[,1],format="%d/%m/%Y %H:%M")
#   as.POSIXct((dtdate[1:len,1]-25569)*86400, tz="GMT", origin="1970-01-01")
