# Supplementary material for: Statistical modelling for precision agriculture: A case study in optimal environmental schedules for Agaricus Bisporus production via variable domain functional regression
Source: PLoS One. 2017 Sep 29;12(9):e0181921. doi: 10.1371/journal.pone.0181921 (PMC5621675; doi:10.1371/journal.pone.0181921)
Supplement: S1 Data — (ZIP) [file pone.0181921.s001.zip › code_data/code/R/mushcompile.R]

library(pacman)

p_load(data.table)
p_load(fda)
p_load(vars)
p_load(doParallel)
# p_load(PerformanceAnalytics)
# p_load(dtw)
# p_load(stringr)
# p_load(gamlss)
p_load(ggplot2)
p_load(leaps)
p_load(RColorBrewer)
p_load(corrplot)
p_load(xtable)
p_load(stringr)
registerDoParallel(6)
# p_load(xlsx)
fig="figures/"
# setwd("/home/stathi/Dropbox/projects/2015_mushroom_production/")

# datafolder="data/timedata/"
# folder="/home/stathi/Dropbox/private_projects/mushroomproduction/figures/"

substrRight <- function(x, n){
  substr(x, nchar(x)-n+1, nchar(x))
}

getSingleFormula<-function(dd,covs,resp){
  if(missing(covs)){
    covs=names(dd)[2:(length(dd))]
  }
  if(missing(resp)){
    resp=names(dd)[[1]]
  }else{
    covs=covs[!covs %in% resp]
  }
  covs=paste(paste0("+",covs,collapse=''))
  
  f=paste0(resp,"~1",paste0(covs))
  return(as.formula(f))
}

getSingleFittedModel<-function(dd,covs,resp){
  
  if(missing(covs)){
    if(missing(resp)){
      f=getSingleFormula(dd)
    } else{
      f=getSingleFormula(dd,resp)
    }
  } else{
    if(missing(resp)){
      f=getSingleFormula(dd,covs)
    }else{
      f=getSingleFormula(dd,covs,resp)
    }
  }
  return(lm(f,data=dd))
  
}


getSignificant<-function(subsets,dat,resp){
  n<-dim(summary(subsets)$which)[1]
  all=summary(subsets)$which[n,]
  #get names of parameters present in each model
  mods=lapply(apply(summary(subsets)$which,1,which),names)
  sig=lapply(mods,getSignificantSingle,dat,all,resp=resp)
  df=data.frame(do.call(rbind,sig))
  names(df)=names(all)
  return(as.matrix(df))
}


getSignificantSingle<-function(params,dat,all,resp){
  params=params[params!="(Intercept)"]
  f=getSingleFormula(dd=dat,covs=params,resp=resp)
  len=length(all)
  index=which(summary(lm(as.formula(f),data=dat))$coefficients[,4]<0.05)
  index2=which(names(all)%in%names(index))
  sig=rep(0,len)
  sig[index2]=1
  return(sig)
}


mod.plot.regsubsets<-function(dd,main=NULL, scale=c("adjr2","r2","bic","Cp"), 
                              withSignificant=T,resp,...){
  
  obj=regsubsets(getSingleFormula(dd,resp=resp),data=dd,nvmax=ncol(dd)-1)
  
  labels=obj$xnames
  #   print(labels)
  lsum<-summary(obj)
  par(mar=c(13,5,6,3)+0.1,mgp=c(4,1,0))
  nmodels<-length(lsum$rsq)
  #     print(summary(obj)$which)
  np<-obj$np
  #   print((lsum))
  propscale<-FALSE
  sscale<-pmatch(scale[1],c("bic","Cp","adjr2","r2"),nomatch=0)
  if (sscale==0)
    stop(paste("Unrecognised scale=",scale))
  if (propscale)
    stop(paste("Proportional scaling only for probabilities"))
  
  yscale<-switch(sscale,lsum$bic,lsum$cp,lsum$adjr2,lsum$rsq)
  up<-switch(sscale,-1,-1,1,1)
  
  index<-order(yscale*up)
  
  colorscale<- switch(sscale,
                      yscale,yscale,
                      -log(pmax(yscale,0.0001)),-log(pmax(yscale,0.0001)))
  if(withSignificant){
    more=lsum$which+getSignificant(obj,dd,resp)
    
    col=brewer.pal(3, "PuBu")
    #     image(t(more[index,]),xaxt="n",yaxt="n",x=(1:np),y=1:nmodels,xlab="",ylab=scale[1],col=c("white","darkred","navy"))
    image(t(more[index,]),xaxt="n",yaxt="n",x=(1:np),y=1:nmodels,xlab="",ylab=scale[1],col=col)
    #     image.plot(t(more[index,]),xaxt="n",yaxt="n",x=(1:np),y=1:nmodels,xlab="",ylab=scale[1],col=col,add=T,legend.width=.5, legend.shrink=.1, horizontal=TRUE)
    laspar<-par("las")
    on.exit(par(las=laspar))
    par(las=2)
    axis(1,at=1:np,labels=labels)
    axis(2,at=1:nmodels,labels=signif(yscale[index],2))
    params=apply(lsum$which[index,],1,sum)-1
    lab=parse(text=paste("M","[",params,"]"))
    #     parse(text=paste(expression(tau),"[1]","^(1)"))
    axis(4,at=1:nmodels,labels=lab)
    p_load(fields)
    image.plot(t(more[index,]),axis.args = list(at=c(0,1,2),
        labels=c("Absent","Present","Significant")),col=col,add=T,legend.width=.5, 
        legend.shrink=.8, horizontal=T)
    if (!is.null(main))
      title(main=main)
    box()
    invisible(NULL)
  }
  else{
    image(z=t(lsum$which[index,]),xaxt="n",yaxt="n",x=(1:np),y=1:nmodels,xlab="",ylab=scale[1],col=c("white","black"))
    #   
    laspar<-par("las")
    on.exit(par(las=laspar))
    par(las=2)
    axis(1,at=1:np,labels=labels)
    axis(2,at=1:nmodels,labels=signif(yscale[index],2))
    
    if (!is.null(main))
      title(main=main)
    box()
    invisible(NULL)
  }
}


getFormula<-function(dd,covs){
  covs=names(dd)[covs]
  dep=covs[1]
  indep=covs[-1]
  indep=paste(paste0("+",indep,collapse=''))
  f=paste0(dep,"~1",paste0(indep))
  return(as.formula(f))
  #   return(f)
}

fitLM<-function(dd,covs){
  lmod=lm(getFormula(dd,covs),data=dd)
  return(lmod)
}
# 
# dat=all[[1]]
# inx=1
# iny=2
# plot(as.Date(dat[[1]]),dat[[2]])

lineplot<-function(indata, indext, indexy) {
  dat <- indata
  times=strptime(dat[[indext]], "%d-%m-%Y %I:%M:%S %p")
  ggplot(dat, aes(x=times, y=dat[[indexy]]), environment = environment())+
    geom_line()+
    xlab("Time")+
    ylab(names(indata)[indexy])+
    theme(axis.text.x = element_text(angle = 90))
}


#format time from seconds
formtime <- function(dt) {
  format(.POSIXct(dt,tz="GMT"), "%H:%M:%S")
}

#format unix to posixct time
unixtotime<-function(times){
  as.POSIXct(times, origin="1970-01-01")  
}

#############################################
#pdf function with set width/heigth/fontsize
#############################################
pdfM=function(name, height=4, width=5, fontsize=10){
  pdf(paste0(folder,name),  onefile=FALSE, 
      height=height, width=width, pointsize=fontsize,     
      useKerning=FALSE)
}

difff<-function(v){
  diff(v)/v[-length(v)]
}


#size of objects
.ls.objects <- function (pos = 1, pattern, order.by,
                         decreasing=FALSE, head=FALSE, n=5) {
  napply <- function(names, fn) sapply(names, function(x)
    fn(get(x, pos = pos)))
  names <- ls(pos = pos, pattern = pattern)
  obj.class <- napply(names, function(x) as.character(class(x))[1])
  obj.mode <- napply(names, mode)
  obj.type <- ifelse(is.na(obj.class), obj.mode, obj.class)
  obj.prettysize <- napply(names, function(x) {
    capture.output(print(object.size(x), units = "auto")) })
  obj.size <- napply(names, object.size)
  obj.dim <- t(napply(names, function(x)
    as.numeric(dim(x))[1:2]))
  vec <- is.na(obj.dim)[, 1] & (obj.type != "function")
  obj.dim[vec, 1] <- napply(names, length)[vec]
  out <- data.frame(obj.type, obj.size, obj.prettysize, obj.dim)
  names(out) <- c("Type", "Size", "PrettySize", "Rows", "Columns")
  if (!missing(order.by))
    out <- out[order(out[[order.by]], decreasing=decreasing), ]
  if (head)
    out <- head(out, n)
  out
}

# shorthand
lsos <- function(..., n=10) {
  .ls.objects(..., order.by="Size", decreasing=TRUE, head=TRUE, n=n)
}
