# Supplementary material for: Statistical modelling for precision agriculture: A case study in optimal environmental schedules for Agaricus Bisporus production via variable domain functional regression
Source: PLoS One. 2017 Sep 29;12(9):e0181921. doi: 10.1371/journal.pone.0181921 (PMC5621675; doi:10.1371/journal.pone.0181921)
Supplement: S1 Data — (ZIP) [file pone.0181921.s001.zip › code_data/data/regDM.csv]

.id	Airtemperatureb0C	Oxygen	HumDeficitinletgkg	Co2productionghm2	Evaporationghm2
R1 20130319	-0.715542374643363	0.163080290621785	-2.64898929227357	-10.6540428309057	-19.8355428366812
R1 20130319	-0.615542374643365	0.163080290621785	-2.64898929227357	-10.6540428309057	-22.3355428366812
R1 20130319	-0.515542374643363	0.163080290621785	-2.64898929227357	-10.6540428309057	-21.3355428366812
R1 20130319	-0.615542374643365	0.163080290621785	-2.54898929227357	-10.6540428309057	-18.8355428366812
R1 20130319	-0.515542374643363	0.163080290621785	-2.64898929227357	-10.6540428309057	-19.3355428366812
R1 20130319	-0.515542374643363	0.163080290621785	-2.64898929227357	-10.6540428309057	-17.5355428366812
R1 20130319	-0.515542374643363	0.163080290621785	-2.64898929227357	-10.6540428309057	-19.5355428366812
R1 20130319	-0.315542374643364	0.163080290621785	-0.248989292273573	-10.6540428309057	-16.1355428366812
R1 20130319	0.0844576253566345	0.0630802906217838	0.551010707726427	-10.6540428309057	-13.5355428366812
R1 20130319	0.284457625356637	0.0630802906217838	0.651010707726428	-10.6540428309057	-17.6355428366812
R1 20130319	0.484457625356637	0.0630802906217838	0.851010707726428	-10.6540428309057	-12.1355428366812
R1 20130319	0.584457625356635	0.0630802906217838	0.851010707726428	-10.6540428309057	-12.5355428366812
R1 20130319	0.584457625356635	0.0630802906217838	1.15101070772643	-10.6540428309057	-9.23554283668118
R1 20130319	0.584457625356635	0.0630802906217838	0.851010707726428	-10.6540428309057	-6.33554283668118
R1 20130319	0.684457625356636	0.0630802906217838	0.951010707726427	-10.6540428309057	-6.23554283668118
R1 20130319	0.684457625356636	0.0630802906217838	1.15101070772643	-10.6540428309057	-3.03554283668118
R1 20130319	0.584457625356635	0.0630802906217838	-0.248989292273573	-10.6540428309057	-6.23554283668118
R1 20130319	0.484457625356637	0.0630802906217838	-0.448989292273573	-10.6540428309057	-6.53554283668118
R1 20130319	0.484457625356637	0.0630802906217838	-0.648989292273573	-10.6540428309057	-5.93554283668118
R1 20130319	0.484457625356637	0.0630802906217838	-0.748989292273573	-10.6540428309057	-6.63554283668118
R1 20130319	0.384457625356635	0.163080290621785	-1.74898929227357	-10.6540428309057	-7.03554283668118
R1 20130319	0.284457625356637	0.163080290621785	-2.14898929227357	-10.6540428309057	-9.33554283668118
R1 20130319	0.184457625356636	0.163080290621785	-2.24898929227357	-10.6540428309057	-10.9355428366812
R1 20130319	-0.0155423746433634	0.163080290621785	-2.44898929227357	-10.6540428309057	-5.73554283668118
R1 20130319	-0.415542374643366	0.163080290621785	-2.44898929227357	-10.6540428309057	-0.235542836681177
R1 20130319	-0.515542374643363	0.163080290621785	-2.44898929227357	-10.6540428309057	4.26445716331882
R1 20130319	-0.715542374643363	0.163080290621785	-2.34898929227357	-10.6540428309057	6.36445716331882
R1 20130319	-0.915542374643366	0.163080290621785	-2.34898929227357	-10.6540428309057	13.7644571633188
R1 20130319	-1.31554237464336	0.163080290621785	-2.34898929227357	-10.6540428309057	14.3644571633188
R1 20130319	-1.51554237464336	0.163080290621785	-2.34898929227357	-10.6540428309057	9.76445716331882
R1 20130319	-1.41554237464337	0.163080290621785	-2.44898929227357	-10.6540428309057	1.76445716331882
R1 20130319	-1.31554237464336	0.163080290621785	-2.34898929227357	-10.6540428309057	12.2644571633188
R1 20130319	-1.51554237464336	0.163080290621785	-2.34898929227357	-10.6540428309057	8.16445716331882
R1 20130319	-1.31554237464336	0.163080290621785	-2.44898929227357	-10.6540428309057	-0.0355428366811807
R1 20130319	-1.11554237464336	0.163080290621785	-2.44898929227357	-10.6540428309057	-0.435542836681179
R1 20130319	-1.21554237464336	0.163080290621785	-2.54898929227357	-10.6540428309057	-3.53554283668118
R1 20130319	-1.51554237464336	0.163080290621785	-2.34898929227357	-10.6540428309057	8.36445716331882
R1 20130319	-1.51554237464336	0.163080290621785	-2.44898929227357	-10.6540428309057	-4.33554283668118
R1 20130319	-1.21554237464336	0.163080290621785	-2.34898929227357	-10.6540428309057	-10.4355428366812
R1 20130319	-1.11554237464336	0.163080290621785	-2.34898929227357	-10.6540428309057	-5.73554283668118
R1 20130319	-1.31554237464336	0.163080290621785	-2.34898929227357	-10.6540428309057	-2.43554283668118
R1 20130319	-1.11554237464336	0.163080290621785	-2.44898929227357	-10.6540428309057	-15.6355428366812
R1 20130319	-1.21554237464336	0.163080290621785	-2.44898929227357	-10.6540428309057	1.96445716331882
R1 20130319	-1.11554237464336	0.163080290621785	-2.54898929227357	-10.6540428309057	-14.6355428366812
R1 20130319	-0.915542374643366	0.163080290621785	-2.34898929227357	-10.6540428309057	-4.73554283668118
R1 20130319	-1.01554237464336	0.163080290621785	-2.44898929227357	-10.6540428309057	-11.3355428366812
R1 20130319	-0.915542374643366	0.163080290621785	-2.34898929227357	-10.6540428309057	-11.7355428366812
R1 20130319	-0.715542374643363	0.163080290621785	-2.44898929227357	-10.6540428309057	-13.7355428366812
R1 20130319	-0.815542374643364	0.163080290621785	-2.54898929227357	-10.6540428309057	-13.0355428366812
R1 20130319	-0.715542374643363	0.163080290621785	-2.34898929227357	-10.6540428309057	-12.8355428366812
R1 20130319	-0.715542374643363	0.163080290621785	-1.34898929227357	-10.6540428309057	-8.93554283668118
R1 20130319	-0.615542374643365	0.163080290621785	-1.44898929227357	-10.6540428309057	-7.23554283668118
R1 20130319	-0.515542374643363	0.163080290621785	-0.948989292273573	-10.6540428309057	-3.63554283668118
R1 20130319	-0.415542374643366	0.163080290621785	-0.948989292273573	-10.6540428309057	-1.83554283668118
R1 20130319	-0.415542374643366	0.163080290621785	-0.548989292273573	-10.6540428309057	0.364457163318818
R1 20130319	-0.315542374643364	0.163080290621785	0.151010707726428	-10.6540428309057	0.464457163318819
R1 20130319	-0.215542374643363	0.163080290621785	0.251010707726427	-10.6540428309057	-0.735542836681177
R1 20130319	-0.0155423746433634	0.163080290621785	0.251010707726427	-10.6540428309057	-0.0355428366811807
R1 20130319	0.0844576253566345	0.163080290621785	0.351010707726427	-10.6540428309057	-1.63554283668118
R1 20130319	0.284457625356637	0.163080290621785	0.0510107077264275	-10.6540428309057	-6.03554283668118
R1 20130319	0.384457625356635	0.163080290621785	-0.748989292273573	-10.6540428309057	-7.73554283668118
R1 20130319	0.184457625356636	0.163080290621785	-1.14898929227357	-10.6540428309057	-8.43554283668118
R1 20130319	0.284457625356637	0.163080290621785	-0.948989292273573	-10.6540428309057	-8.73554283668118
R1 20130319	0.384457625356635	0.163080290621785	-0.848989292273572	-10.6540428309057	-9.33554283668118
R1 20130319	0.384457625356635	0.163080290621785	-0.748989292273573	-10.6540428309057	-10.2355428366812
R1 20130319	0.484457625356637	0.163080290621785	-0.648989292273573	-10.6540428309057	-8.93554283668118
R1 20130319	0.584457625356635	0.163080290621785	-0.748989292273573	-10.6540428309057	-10.2355428366812
R1 20130319	0.584457625356635	0.163080290621785	-0.548989292273573	-10.6540428309057	-8.93554283668118
R1 20130319	0.584457625356635	0.163080290621785	-0.448989292273573	-10.6540428309057	-8.33554283668118
R1 20130319	0.584457625356635	0.163080290621785	-0.448989292273573	-10.6540428309057	-11.0355428366812
R1 20130319	0.684457625356636	0.163080290621785	-0.848989292273572	-10.6540428309057	-14.6355428366812
R1 20130319	0.784457625356637	0.163080290621785	-1.14898929227357	-10.6540428309057	-13.5355428366812
R1 20130319	0.784457625356637	0.163080290621785	-1.54898929227357	-10.6540428309057	-19.3355428366812
R1 20130319	0.784457625356637	0.163080290621785	-1.74898929227357	-10.6540428309057	-17.8355428366812
R1 20130319	0.784457625356637	0.163080290621785	-1.94898929227357	-10.6540428309057	-18.9355428366812
R1 20130319	0.784457625356637	0.163080290621785	-1.94898929227357	-10.6540428309057	-17.2355428366812
R1 20130319	0.384457625356635	0.163080290621785	-2.34898929227357	-10.6540428309057	-12.6355428366812
R1 20130319	0.384457625356635	0.0630802906217838	-1.94898929227357	-10.6540428309057	-13.5355428366812
R1 20130319	0.384457625356635	0.0630802906217838	-1.34898929227357	-10.6540428309057	-8.33554283668118
R1 20130319	0.0844576253566345	0.163080290621785	-2.04898929227357	-10.6540428309057	7.46445716331882
R1 20130319	-0.115542374643365	0.163080290621785	-2.14898929227357	-10.6540428309057	6.26445716331882
R1 20130319	-0.615542374643365	0.163080290621785	-2.24898929227357	-10.6540428309057	17.9644571633188
R1 20130319	-0.815542374643364	0.163080290621785	-2.34898929227357	-10.6540428309057	6.66445716331882
R1 20130319	-0.915542374643366	0.163080290621785	-2.24898929227357	-10.6540428309057	6.96445716331882
R1 20130319	-0.915542374643366	0.163080290621785	-2.24898929227357	-10.6540428309057	9.96445716331882
R1 20130319	-1.01554237464336	0.163080290621785	-2.44898929227357	-10.6540428309057	11.4644571633188
R1 20130319	-1.11554237464336	0.163080290621785	-2.34898929227357	-10.6540428309057	17.5644571633188
R1 20130319	-1.21554237464336	0.163080290621785	-2.44898929227357	-10.6540428309057	14.8644571633188
R1 20130319	-1.31554237464336	0.163080290621785	-2.44898929227357	-10.6540428309057	8.66445716331882
R1 20130319	-1.31554237464336	0.163080290621785	-2.34898929227357	-10.6540428309057	11.5644571633188
R1 20130319	-1.31554237464336	0.163080290621785	-2.34898929227357	-10.6540428309057	12.9644571633188
R1 20130319	-1.31554237464336	0.163080290621785	-2.44898929227357	-10.6540428309057	1.56445716331882
R1 20130319	-1.31554237464336	0.163080290621785	-2.44898929227357	-10.6540428309057	1.96445716331882
R1 20130319	-1.11554237464336	0.163080290621785	-2.54898929227357	-10.6540428309057	-4.93554283668118
R1 20130319	-0.815542374643364	0.163080290621785	-2.54898929227357	-10.6540428309057	-13.8355428366812
R1 20130319	-0.715542374643363	0.163080290621785	-2.54898929227357	-10.6540428309057	-7.13554283668118
R1 20130319	-0.715542374643363	0.163080290621785	-2.54898929227357	-10.6540428309057	-4.13554283668118
R1 20130319	-0.615542374643365	0.163080290621785	-2.34898929227357	-10.6540428309057	-10.2355428366812
R1 20130319	-0.415542374643366	0.163080290621785	-1.44898929227357	-10.6540428309057	-6.13554283668118
R1 20130319	-0.315542374643364	0.163080290621785	-0.848989292273572	-10.6540428309057	-5.73554283668118
R1 20130319	-0.315542374643364	0.163080290621785	-0.448989292273573	-10.6540428309057	-1.93554283668118
R1 20130319	-0.0155423746433634	0.163080290621785	-0.248989292273573	-10.6540428309057	-4.53554283668118
R1 20130319	-0.0155423746433634	0.163080290621785	1.25101070772643	-10.6540428309057	7.06445716331882
R1 20130319	0.184457625356636	0.163080290621785	1.45101070772643	-10.6540428309057	10.1644571633188
R1 20130319	0.184457625356636	0.163080290621785	1.85101070772643	-10.6540428309057	9.56445716331882
R1 20130319	0.184457625356636	0.163080290621785	1.95101070772643	-10.6540428309057	10.6644571633188
R1 20130319	0.184457625356636	0.163080290621785	2.15101070772643	-10.6540428309057	12.4644571633188
R1 20130319	0.284457625356637	0.163080290621785	2.25101070772643	-10.6540428309057	15.5644571633188
R1 20130319	0.684457625356636	0.163080290621785	2.15101070772643	-10.6540428309057	10.7644571633188
R1 20130319	0.684457625356636	0.163080290621785	1.65101070772643	-10.6540428309057	11.1644571633188
R1 20130319	0.684457625356636	0.163080290621785	1.65101070772643	-10.6540428309057	11.0644571633188
R1 20130319	0.684457625356636	0.163080290621785	2.05101070772643	-10.6540428309057	12.9644571633188
R1 20130319	0.684457625356636	0.163080290621785	1.65101070772643	-10.6540428309057	10.1644571633188
R1 20130319	0.684457625356636	0.163080290621785	2.05101070772643	-10.6540428309057	11.4644571633188
R1 20130319	0.684457625356636	0.163080290621785	1.75101070772643	-10.6540428309057	9.46445716331882
R1 20130319	0.784457625356637	0.163080290621785	1.95101070772643	-10.6540428309057	11.2644571633188
R1 20130319	0.784457625356637	0.163080290621785	1.85101070772643	-10.6540428309057	5.26445716331882
R1 20130319	0.784457625356637	0.163080290621785	1.75101070772643	-10.6540428309057	6.36445716331882
R1 20130319	0.784457625356637	0.163080290621785	1.95101070772643	-10.6540428309057	3.56445716331882
R1 20130319	0.984457625356637	0.163080290621785	2.25101070772643	-10.6540428309057	-1.93554283668118
R1 20130319	1.18445762535664	0.163080290621785	2.45101070772643	-10.6540428309057	-3.23554283668118
R1 20130319	1.38445762535664	0.163080290621785	2.35101070772643	-10.6540428309057	-3.33554283668118
R1 20130319	0.784457625356637	0.0630802906217838	2.55101070772643	-10.6540428309057	9.96445716331882
R1 20130319	0.884457625356635	0.0630802906217838	2.55101070772643	-10.6540428309057	2.16445716331882
R1 20130319	0.884457625356635	0.0630802906217838	2.85101070772643	-10.6540428309057	6.76445716331882
R1 20130319	0.984457625356637	0.0630802906217838	3.45101070772643	-10.6540428309057	9.16445716331882
R1 20130319	1.08445762535663	0.0630802906217838	3.55101070772643	-10.6540428309057	8.36445716331882
R1 20130319	1.28445762535664	0.0630802906217838	3.55101070772643	-10.6540428309057	7.16445716331882
R1 20130319	1.48445762535664	0.0630802906217838	3.95101070772643	-10.6540428309057	5.26445716331882
R1 20130319	1.58445762535663	0.0630802906217838	1.75101070772643	-10.6540428309057	0.264457163318824
R1 20130319	1.28445762535664	0.0630802906217838	-0.348989292273572	-10.6540428309057	-0.135542836681182
R1 20130319	1.18445762535664	0.0630802906217838	-1.14898929227357	-10.6540428309057	-7.33554283668118
R1 20130319	1.08445762535663	0.0630802906217838	-1.54898929227357	-10.6540428309057	-5.53554283668118
R1 20130319	0.984457625356637	0.0630802906217838	-1.64898929227357	-10.6540428309057	-2.83554283668118
R1 20130319	0.884457625356635	0.0630802906217838	-1.94898929227357	-10.6540428309057	-5.33554283668118
R1 20130319	0.784457625356637	0.0630802906217838	-1.94898929227357	-10.6540428309057	-1.53554283668118
R1 20130319	0.784457625356637	0.163080290621785	-2.34898929227357	-10.6540428309057	-1.73554283668118
R1 20130319	-0.0155423746433634	0.163080290621785	-2.34898929227357	-10.6540428309057	18.5644571633188
R1 20130319	0.184457625356636	0.0630802906217838	-2.44898929227357	-10.6540428309057	-0.935542836681179
R1 20130319	0.184457625356636	0.0630802906217838	-2.44898929227357	-10.6540428309057	-2.23554283668118
R1 20130319	0.184457625356636	0.0630802906217838	-2.44898929227357	-10.6540428309057	-1.43554283668118
R1 20130319	0.0844576253566345	0.163080290621785	-2.44898929227357	-10.6540428309057	-1.43554283668118
R1 20130319	0.184457625356636	0.163080290621785	-2.44898929227357	-10.6540428309057	-3.73554283668118
R1 20130319	0.0844576253566345	0.163080290621785	-2.54898929227357	-10.6540428309057	-2.13554283668118
R1 20130319	-0.0155423746433634	0.163080290621785	-2.44898929227357	-10.6540428309057	-0.235542836681177
R1 20130319	-0.315542374643364	0.163080290621785	-2.44898929227357	-10.6540428309057	4.96445716331882
R1 20130319	-0.315542374643364	0.163080290621785	-2.44898929227357	-10.6540428309057	6.26445716331882
R1 20130319	-0.315542374643364	0.163080290621785	-2.44898929227357	-10.6540428309057	3.86445716331882
R1 20130319	-0.415542374643366	0.163080290621785	-2.44898929227357	-10.6540428309057	1.86445716331882
R1 20130319	-0.315542374643364	0.163080290621785	-2.44898929227357	-10.6540428309057	-9.73554283668118
R1 20130319	-0.215542374643363	0.163080290621785	-2.54898929227357	-10.6540428309057	-12.9355428366812
R1 20130319	-0.0155423746433634	0.163080290621785	-2.34898929227357	-10.6540428309057	-15.9355428366812
R1 20130319	-0.115542374643365	0.163080290621785	-2.34898929227357	-10.6540428309057	-12.4355428366812
R1 20130319	-0.115542374643365	0.163080290621785	-2.34898929227357	-10.6540428309057	-12.3355428366812
R1 20130319	-0.0155423746433634	0.163080290621785	-1.34898929227357	-10.6540428309057	-12.9355428366812
R1 20130319	0.184457625356636	0.163080290621785	-1.24898929227357	-10.6540428309057	-11.5355428366812
R1 20130319	0.284457625356637	0.163080290621785	-0.948989292273573	-10.6540428309057	-11.0355428366812
R1 20130319	0.384457625356635	0.163080290621785	-1.14898929227357	-10.6540428309057	-7.73554283668118
R1 20130319	0.484457625356637	0.163080290621785	-0.648989292273573	-10.6540428309057	-8.83554283668118
R1 20130319	0.584457625356635	0.163080290621785	-0.448989292273573	-10.6540428309057	-7.43554283668118
R1 20130319	0.684457625356636	0.163080290621785	0.251010707726427	-10.6540428309057	-8.23554283668118
R1 20130319	0.784457625356637	0.163080290621785	0.351010707726427	-10.6540428309057	-7.73554283668118
R1 20130319	0.884457625356635	0.163080290621785	0.851010707726428	-10.6540428309057	-2.43554283668118
R1 20130319	0.984457625356637	0.163080290621785	1.25101070772643	-10.6540428309057	-3.53554283668118
R1 20130319	1.08445762535663	0.163080290621785	1.65101070772643	-10.6540428309057	-1.53554283668118
R1 20130319	1.18445762535664	0.163080290621785	1.75101070772643	-10.6540428309057	-3.33554283668118
R1 20130319	1.28445762535664	0.163080290621785	2.05101070772643	-10.6540428309057	-3.33554283668118
R1 20130319	1.38445762535664	0.163080290621785	1.45101070772643	-10.6540428309057	-9.63554283668118
R1 20130319	1.48445762535664	0.163080290621785	1.05101070772643	-10.6540428309057	-12.5355428366812
R1 20130319	1.48445762535664	0.0630802906217838	1.05101070772643	-10.6540428309057	-10.5355428366812
R1 20130319	1.58445762535663	0.0630802906217838	0.851010707726428	-10.6540428309057	-11.9355428366812
R1 20130319	1.58445762535663	0.0630802906217838	0.951010707726427	-10.6540428309057	-10.5355428366812
R1 20130319	1.68445762535664	0.0630802906217838	0.651010707726428	-10.6540428309057	-9.93554283668118
R1 20130319	1.58445762535663	0.0630802906217838	0.351010707726427	-10.6540428309057	-11.9355428366812
R1 20130319	0.984457625356637	0.0630802906217838	0.851010707726428	-10.6540428309057	-2.23554283668118
R1 20130319	1.38445762535664	0.0630802906217838	2.45101070772643	-10.6540428309057	-9.73554283668118
R1 20130319	1.48445762535664	0.0630802906217838	1.75101070772643	-10.6540428309057	-3.93554283668118
R1 20130319	1.38445762535664	0.0630802906217838	1.45101070772643	-10.6540428309057	-1.73554283668118
R1 20130319	1.38445762535664	0.0630802906217838	1.65101070772643	-10.6540428309057	-3.13554283668118
R1 20130319	1.28445762535664	0.0630802906217838	-0.748989292273573	-10.6540428309057	-5.73554283668118
R1 20130319	1.28445762535664	0.0630802906217838	-0.248989292273573	-10.6540428309057	-8.13554283668118
R1 20130319	1.48445762535664	0.0630802906217838	-1.04898929227357	-10.6540428309057	-11.5355428366812
R1 20130319	1.48445762535664	0.0630802906217838	-1.14898929227357	-10.6540428309057	-14.7355428366812
R1 20130319	1.28445762535664	0.0630802906217838	-1.94898929227357	-10.6540428309057	-22.9355428366812
R1 20130319	1.68445762535664	0.0630802906217838	-1.94898929227357	-10.6540428309057	-32.7355428366812
R1 20130319	1.78445762535664	0.0630802906217838	-2.34898929227357	-10.6540428309057	-40.6355428366812
R1 20130319	1.48445762535664	0.0630802906217838	-2.04898929227357	-10.6540428309057	-24.3355428366812
R1 20130319	1.68445762535664	0.0630802906217838	-2.44898929227357	-10.6540428309057	-33.5355428366812
R1 20130319	1.98445762535664	0.0630802906217838	2.45101070772643	-10.6540428309057	-37.3355428366812
R1 20130319	2.38445762535664	0.0630802906217838	3.75101070772643	-10.6540428309057	-36.2355428366812
R1 20130319	2.58445762535663	0.0630802906217838	4.15101070772643	-10.6540428309057	-36.4355428366812
R1 20130319	2.68445762535664	0.0630802906217838	3.85101070772643	-10.6540428309057	-36.0355428366812
R1 20130319	2.78445762535664	0.0630802906217838	3.05101070772643	-10.6540428309057	-36.4355428366812
R1 20130319	2.78445762535664	0.0630802906217838	2.45101070772643	-10.6540428309057	-36.7355428366812
R1 20130319	2.78445762535664	0.0630802906217838	2.15101070772643	-10.6540428309057	-36.3355428366812
R1 20130319	2.58445762535663	0.0630802906217838	0.851010707726428	-10.6540428309057	-35.0355428366812
R1 20130319	2.78445762535664	0.0630802906217838	2.65101070772643	-10.6540428309057	-35.6355428366812
R1 20130319	2.78445762535664	0.0630802906217838	1.65101070772643	-10.6540428309057	-36.0355428366812
R1 20130319	2.68445762535664	0.0630802906217838	-0.948989292273573	-10.6540428309057	-35.2355428366812
R1 20130319	2.78445762535664	0.0630802906217838	-0.848989292273572	-10.6540428309057	-34.4355428366812
R1 20130319	2.78445762535664	0.0630802906217838	-1.04898929227357	-10.6540428309057	-34.5355428366812
R1 20130319	2.78445762535664	0.0630802906217838	-1.04898929227357	-10.6540428309057	-34.5355428366812
R1 20130319	2.68445762535664	0.0630802906217838	-0.548989292273573	-10.6540428309057	-29.6355428366812
R1 20130319	2.78445762535664	0.0630802906217838	-0.648989292273573	-10.6540428309057	-32.0355428366812
R1 20130319	2.68445762535664	0.0630802906217838	-1.14898929227357	-10.6540428309057	-33.4355428366812
R1 20130319	2.68445762535664	0.0630802906217838	-0.448989292273573	-10.6540428309057	-29.3355428366812
R1 20130319	2.78445762535664	0.0630802906217838	-1.04898929227357	-10.6540428309057	-34.3355428366812
R1 20130319	2.68445762535664	0.0630802906217838	-0.248989292273573	-10.6540428309057	-27.3355428366812
R1 20130319	2.78445762535664	0.0630802906217838	-0.648989292273573	-10.6540428309057	-31.8355428366812
R1 20130319	2.78445762535664	0.0630802906217838	0.151010707726428	-10.6540428309057	-23.6355428366812
R1 20130319	2.78445762535664	0.0630802906217838	0.0510107077264275	-10.6540428309057	-23.8355428366812
R1 20130319	2.78445762535664	0.0630802906217838	0.0510107077264275	-10.6540428309057	-23.6355428366812
R1 20130319	2.78445762535664	0.0630802906217838	0.251010707726427	-10.6540428309057	-21.4355428366812
R1 20130319	2.68445762535664	0.0630802906217838	0.151010707726428	-10.6540428309057	-22.3355428366812
R1 20130319	2.68445762535664	0.0630802906217838	0.0510107077264275	-10.6540428309057	-21.6355428366812
R1 20130319	2.68445762535664	0.0630802906217838	0.0510107077264275	-10.6540428309057	-22.6355428366812
R1 20130319	2.78445762535664	0.0630802906217838	0.151010707726428	-10.6540428309057	-20.6355428366812
R1 20130319	2.68445762535664	0.0630802906217838	0.551010707726427	-10.6540428309057	-17.8355428366812
R1 20130319	2.68445762535664	0.0630802906217838	0.351010707726427	-10.6540428309057	-20.5355428366812
R1 20130319	2.78445762535664	0.0630802906217838	0.551010707726427	-10.6540428309057	-17.3355428366812
R1 20130319	2.68445762535664	0.0630802906217838	0.751010707726427	-10.6540428309057	-16.5355428366812
R1 20130319	2.68445762535664	0.0630802906217838	0.551010707726427	-10.6540428309057	-18.3355428366812
R1 20130319	2.68445762535664	0.0630802906217838	0.551010707726427	-10.6540428309057	-18.7355428366812
R1 20130319	2.68445762535664	0.0630802906217838	0.751010707726427	-10.6540428309057	-17.8355428366812
R1 20130319	2.68445762535664	0.0630802906217838	0.551010707726427	-10.6540428309057	-18.1355428366812
R1 20130319	2.68445762535664	0.0630802906217838	0.751010707726427	-10.6540428309057	-16.6355428366812
R1 20130319	2.68445762535664	0.0630802906217838	0.751010707726427	-10.6540428309057	-18.2355428366812
R1 20130319	2.68445762535664	0.0630802906217838	0.751010707726427	-10.6540428309057	-17.2355428366812
R1 20130319	2.58445762535663	0.0630802906217838	0.651010707726428	-10.6540428309057	-17.9355428366812
R1 20130319	2.58445762535663	0.0630802906217838	0.651010707726428	-10.6540428309057	-19.3355428366812
R1 20130319	2.78445762535664	0.0630802906217838	0.551010707726427	-10.6540428309057	-19.2355428366812
R1 20130319	2.68445762535664	0.0630802906217838	0.751010707726427	-10.6540428309057	-17.8355428366812
R1 20130319	2.68445762535664	0.0630802906217838	0.651010707726428	-10.6540428309057	-17.3355428366812
R1 20130319	2.68445762535664	0.0630802906217838	0.751010707726427	-10.6540428309057	-16.3355428366812
R1 20130319	2.78445762535664	0.0630802906217838	0.751010707726427	-10.6540428309057	-17.2355428366812
R1 20130319	2.58445762535663	0.0630802906217838	0.651010707726428	-10.6540428309057	-16.7355428366812
R1 20130319	2.68445762535664	0.0630802906217838	0.451010707726427	-10.6540428309057	-18.7355428366812
R1 20130319	2.68445762535664	0.0630802906217838	0.351010707726427	-10.6540428309057	-19.0355428366812
R1 20130319	2.68445762535664	0.0630802906217838	0.451010707726427	-10.6540428309057	-17.8355428366812
R1 20130319	2.68445762535664	0.0630802906217838	0.451010707726427	-10.6540428309057	-17.8355428366812
R1 20130319	2.68445762535664	0.0630802906217838	0.351010707726427	-10.6540428309057	-16.5355428366812
R1 20130319	2.68445762535664	0.0630802906217838	0.251010707726427	-10.6540428309057	-18.9355428366812
R1 20130319	2.68445762535664	0.0630802906217838	0.351010707726427	-10.6540428309057	-17.3355428366812
R1 20130319	2.68445762535664	0.0630802906217838	0.351010707726427	-10.6540428309057	-17.3355428366812
R1 20130319	2.68445762535664	0.0630802906217838	0.251010707726427	-10.6540428309057	-18.1355428366812
R1 20130319	2.78445762535664	0.0630802906217838	0.351010707726427	-10.6540428309057	-17.5355428366812
R1 20130319	2.58445762535663	0.0630802906217838	0.0510107077264275	-10.6540428309057	-19.6355428366812
R1 20130319	2.78445762535664	0.0630802906217838	0.251010707726427	-10.6540428309057	-20.3355428366812
R1 20130319	2.58445762535663	0.0630802906217838	0.351010707726427	-10.6540428309057	-17.3355428366812
R1 20130319	2.78445762535664	0.0630802906217838	0.251010707726427	-10.6540428309057	-17.3355428366812
R1 20130319	2.68445762535664	0.0630802906217838	0.251010707726427	-10.6540428309057	-18.5355428366812
R1 20130319	2.68445762535664	0.0630802906217838	0.451010707726427	-10.6540428309057	-17.4355428366812
R1 20130319	2.68445762535664	0.0630802906217838	0.151010707726428	-10.6540428309057	-18.9355428366812
R1 20130319	2.68445762535664	0.0630802906217838	0.351010707726427	-10.6540428309057	-17.4355428366812
R1 20130319	2.68445762535664	0.0630802906217838	0.351010707726427	-10.6540428309057	-17.8355428366812
R1 20130319	2.68445762535664	0.0630802906217838	0.551010707726427	-10.6540428309057	-16.7355428366812
R1 20130319	2.58445762535663	0.0630802906217838	0.451010707726427	-10.6540428309057	-16.5355428366812
R1 20130319	2.58445762535663	0.0630802906217838	0.251010707726427	-10.6540428309057	-18.1355428366812
R1 20130319	2.68445762535664	0.0630802906217838	0.251010707726427	-10.6540428309057	-18.9355428366812
R1 20130319	2.68445762535664	0.0630802906217838	0.551010707726427	-10.6540428309057	-17.4355428366812
R1 20130319	2.68445762535664	0.0630802906217838	0.251010707726427	-10.6540428309057	-18.8355428366812
R1 20130319	2.68445762535664	0.0630802906217838	0.351010707726427	-10.6540428309057	-18.1355428366812
R1 20130319	2.68445762535664	0.0630802906217838	0.251010707726427	-10.6540428309057	-17.1355428366812
R1 20130319	2.68445762535664	0.0630802906217838	0.551010707726427	-10.6540428309057	-16.3355428366812
R1 20130319	2.58445762535663	0.0630802906217838	0.851010707726428	-10.6540428309057	-15.0355428366812
R1 20130319	2.68445762535664	0.0630802906217838	0.651010707726428	-10.6540428309057	-15.8355428366812
R1 20130319	2.78445762535664	0.0630802906217838	0.851010707726428	-10.6540428309057	-15.2355428366812
R1 20130319	2.68445762535664	0.0630802906217838	0.851010707726428	-10.6540428309057	-15.2355428366812
R1 20130319	2.68445762535664	0.0630802906217838	0.651010707726428	-10.6540428309057	-15.6355428366812
R1 20130319	2.78445762535664	0.0630802906217838	0.951010707726427	-10.6540428309057	-14.2355428366812
R1 20130319	2.38445762535664	-0.536919709378218	-0.348989292273572	-5.05404283090571	6.26445716331882
R1 20130319	2.18445762535664	-0.536919709378218	-0.648989292273573	15.9459571690943	5.56445716331882
R1 20130319	2.18445762535664	-0.536919709378218	-0.348989292273572	19.7459571690943	3.36445716331882
R1 20130319	2.18445762535664	-0.536919709378218	-0.448989292273573	21.8459571690943	7.66445716331882
R1 20130319	2.08445762535663	-0.536919709378218	-0.448989292273573	21.9459571690943	5.96445716331882
R1 20130319	2.08445762535663	-0.536919709378218	-0.648989292273573	21.9459571690943	1.66445716331882
R1 20130319	2.08445762535663	-0.536919709378218	-0.848989292273572	21.9459571690943	-2.13554283668118
R1 20130319	2.18445762535664	-0.536919709378218	-0.648989292273573	21.8459571690943	0.0644571633188207
R1 20130319	2.08445762535663	-0.536919709378218	-0.848989292273572	22.0459571690943	-2.53554283668118
R1 20130319	2.18445762535664	-0.536919709378218	-0.748989292273573	22.2459571690943	0.964457163318819
R1 20130319	2.08445762535663	-0.536919709378218	-0.748989292273573	23.5459571690943	2.56445716331882
R1 20130319	1.98445762535664	-0.536919709378218	-0.948989292273573	28.2459571690943	-1.23554283668118
R1 20130319	1.98445762535664	-0.536919709378218	-1.14898929227357	27.4459571690943	-5.83554283668118
R1 20130319	2.18445762535664	-0.436919709378216	-0.748989292273573	22.8459571690943	-5.93554283668118
R1 20130319	2.08445762535663	-0.336919709378215	-0.848989292273572	19.8459571690943	-0.435542836681179
R1 20130319	1.98445762535664	-0.336919709378215	-1.04898929227357	17.8459571690943	-3.33554283668118
R1 20130319	1.98445762535664	-0.336919709378215	-1.04898929227357	15.7459571690943	-4.83554283668118
R1 20130319	1.98445762535664	-0.336919709378215	-1.04898929227357	15.3459571690943	-3.53554283668118
R1 20130319	1.98445762535664	-0.336919709378215	-1.04898929227357	14.9459571690943	-4.93554283668118
R1 20130319	1.98445762535664	-0.236919709378217	-1.14898929227357	12.9459571690943	-6.43554283668118
R1 20130319	1.98445762535664	-0.236919709378217	-1.64898929227357	18.4459571690943	-0.935542836681179
R1 20130319	1.98445762535664	-0.236919709378217	-1.44898929227357	13.5459571690943	1.96445716331882
R1 20130319	1.98445762535664	-0.236919709378217	-1.54898929227357	11.8459571690943	-0.135542836681182
R1 20130319	1.98445762535664	-0.236919709378217	-1.54898929227357	10.4459571690943	-3.73554283668118
R1 20130319	2.08445762535663	-0.236919709378217	-1.44898929227357	9.14595716909429	-0.935542836681179
R1 20130319	1.88445762535664	-0.236919709378217	-1.64898929227357	9.24595716909429	-2.63554283668118
R1 20130319	1.98445762535664	-0.236919709378217	-1.84898929227357	11.2459571690943	-5.93554283668118
R1 20130319	1.98445762535664	-0.236919709378217	-1.64898929227357	12.4459571690943	-3.23554283668118
R1 20130319	1.98445762535664	-0.236919709378217	-1.64898929227357	13.4459571690943	-2.33554283668118
R1 20130319	1.98445762535664	-0.236919709378217	-1.74898929227357	13.2459571690943	-6.63554283668118
R1 20130319	1.98445762535664	-0.236919709378217	-1.64898929227357	13.6459571690943	-2.83554283668118
R1 20130319	1.98445762535664	-0.236919709378217	-1.74898929227357	14.3459571690943	-2.43554283668118
R1 20130319	1.98445762535664	-0.236919709378217	-1.64898929227357	15.1459571690943	-0.835542836681178
R1 20130319	1.88445762535664	-0.236919709378217	-1.64898929227357	15.2459571690943	-1.23554283668118
R1 20130319	1.88445762535664	-0.236919709378217	-1.54898929227357	15.5459571690943	-1.03554283668118
R1 20130319	1.88445762535664	-0.236919709378217	-1.74898929227357	13.8459571690943	-1.33554283668118
R1 20130319	1.98445762535664	-0.236919709378217	-1.34898929227357	13.2459571690943	3.66445716331882
R1 20130319	1.88445762535664	-0.236919709378217	-1.64898929227357	10.3459571690943	-1.93554283668118
R1 20130319	1.98445762535664	-0.236919709378217	-1.64898929227357	10.5459571690943	-1.03554283668118
R1 20130319	1.88445762535664	-0.236919709378217	-1.64898929227357	11.3459571690943	-0.435542836681179
R1 20130319	1.88445762535664	-0.236919709378217	-1.54898929227357	11.1459571690943	1.36445716331882
R1 20130319	1.88445762535664	-0.236919709378217	-1.54898929227357	10.4459571690943	-0.335542836681178
R1 20130319	1.98445762535664	-0.136919709378216	-1.54898929227357	7.04595716909429	3.16445716331882
R1 20130319	1.88445762535664	-0.236919709378217	-1.44898929227357	7.04595716909429	4.86445716331882
R1 20130319	1.88445762535664	-0.136919709378216	-1.44898929227357	6.24595716909429	3.86445716331882
R1 20130319	1.78445762535664	-0.236919709378217	-1.34898929227357	7.54595716909429	6.76445716331882
R1 20130319	1.78445762535664	-0.236919709378217	-1.44898929227357	7.64595716909429	4.66445716331882
R1 20130319	1.78445762535664	-0.236919709378217	-1.44898929227357	9.44595716909429	2.46445716331882
R1 20130319	1.88445762535664	-0.236919709378217	-1.44898929227357	9.64595716909429	0.164457163318822
R1 20130319	1.78445762535664	-0.236919709378217	-1.34898929227357	9.84595716909429	-2.23554283668118
R1 20130319	1.78445762535664	-0.236919709378217	-1.24898929227357	11.1459571690943	0.664457163318822
R1 20130319	1.68445762535664	-0.236919709378217	-1.14898929227357	11.2459571690943	1.66445716331882
R1 20130319	1.68445762535664	-0.236919709378217	-1.14898929227357	11.7459571690943	-0.0355428366811807
R1 20130319	1.88445762535664	-0.236919709378217	-1.14898929227357	11.8459571690943	1.96445716331882
R1 20130319	1.78445762535664	-0.236919709378217	-1.24898929227357	12.5459571690943	-1.93554283668118
R1 20130319	1.68445762535664	-0.236919709378217	-1.24898929227357	12.5459571690943	-2.83554283668118
R1 20130319	1.68445762535664	-0.236919709378217	-1.14898929227357	13.7459571690943	-1.03554283668118
R1 20130319	1.68445762535664	-0.236919709378217	-1.34898929227357	13.1459571690943	-1.33554283668118
R1 20130319	1.68445762535664	-0.236919709378217	-1.04898929227357	12.0459571690943	5.36445716331882
R1 20130319	1.68445762535664	-0.136919709378216	-1.44898929227357	10.2459571690943	2.46445716331882
R1 20130319	1.48445762535664	-0.136919709378216	-1.44898929227357	8.14595716909429	-2.53554283668118
R1 20130319	1.68445762535664	-0.136919709378216	-1.54898929227357	5.24595716909429	-6.03554283668118
R1 20130319	1.68445762535664	-0.136919709378216	-1.54898929227357	5.44595716909429	-0.935542836681179
R1 20130319	1.68445762535664	-0.136919709378216	-1.54898929227357	5.44595716909429	0.564457163318821
R1 20130319	1.58445762535663	-0.136919709378216	-1.54898929227357	4.24595716909429	-1.13554283668118
R1 20130319	1.68445762535664	-0.136919709378216	-1.54898929227357	4.14595716909429	-0.0355428366811807
R1 20130319	1.58445762535663	-0.136919709378216	-1.64898929227357	4.04595716909429	-1.53554283668118
R1 20130319	1.68445762535664	-0.136919709378216	-1.64898929227357	4.34595716909429	-2.33554283668118
R1 20130319	1.48445762535664	-0.136919709378216	-1.74898929227357	4.24595716909429	-3.23554283668118
R1 20130319	1.48445762535664	-0.136919709378216	-1.74898929227357	4.54595716909429	-4.63554283668118
R1 20130319	1.58445762535663	-0.136919709378216	-1.64898929227357	4.94595716909429	-0.535542836681181
R1 20130319	1.48445762535664	-0.136919709378216	-1.54898929227357	5.64595716909429	0.964457163318819
R1 20130319	1.48445762535664	-0.136919709378216	-1.64898929227357	4.94595716909429	-2.93554283668118
R1 20130319	1.48445762535664	-0.136919709378216	-1.94898929227357	5.44595716909429	-8.73554283668118
R1 20130319	1.48445762535664	-0.136919709378216	-1.74898929227357	4.64595716909429	-3.93554283668118
R1 20130319	1.48445762535664	-0.136919709378216	-1.84898929227357	5.74595716909429	-5.53554283668118
R1 20130319	1.48445762535664	-0.136919709378216	-1.74898929227357	5.14595716909429	-8.03554283668118
R1 20130319	1.48445762535664	-0.136919709378216	-1.74898929227357	4.94595716909429	-6.63554283668118
R1 20130319	1.48445762535664	-0.136919709378216	-1.74898929227357	4.94595716909429	-5.63554283668118
R1 20130319	1.48445762535664	-0.136919709378216	-1.74898929227357	5.24595716909429	-7.83554283668118
R1 20130319	1.38445762535664	-0.136919709378216	-1.74898929227357	5.24595716909429	-8.63554283668118
R1 20130319	1.48445762535664	-0.136919709378216	-1.74898929227357	5.34595716909429	-6.43554283668118
R1 20130319	1.38445762535664	-0.136919709378216	-1.84898929227357	5.34595716909429	-8.23554283668118
R1 20130319	1.38445762535664	-0.136919709378216	-1.84898929227357	5.04595716909429	-10.2355428366812
R1 20130319	1.38445762535664	-0.136919709378216	-1.74898929227357	4.44595716909429	-8.03554283668118
R1 20130319	1.28445762535664	-0.136919709378216	-1.74898929227357	4.44595716909429	-8.63554283668118
R1 20130319	1.38445762535664	-0.136919709378216	-1.84898929227357	4.44595716909429	-10.6355428366812
R1 20130319	1.38445762535664	-0.136919709378216	-1.64898929227357	5.94595716909429	-7.83554283668118
R1 20130319	1.28445762535664	-0.136919709378216	-1.74898929227357	4.94595716909429	-9.63554283668118
R1 20130319	1.28445762535664	-0.136919709378216	-1.74898929227357	5.24595716909429	-9.73554283668118
R1 20130319	1.38445762535664	-0.136919709378216	-1.54898929227357	6.04595716909429	-4.23554283668118
R1 20130319	1.28445762535664	-0.136919709378216	-1.74898929227357	6.44595716909429	-5.23554283668118
R1 20130319	1.28445762535664	-0.136919709378216	-1.64898929227357	6.84595716909429	-4.83554283668118
R1 20130319	1.28445762535664	-0.136919709378216	-1.74898929227357	6.34595716909429	-8.73554283668118
R1 20130319	1.28445762535664	-0.136919709378216	-1.54898929227357	7.04595716909429	-5.03554283668118
R1 20130319	1.28445762535664	-0.136919709378216	-1.54898929227357	7.54595716909429	-5.23554283668118
R1 20130319	1.28445762535664	-0.136919709378216	-1.54898929227357	8.14595716909429	-1.83554283668118
R1 20130319	1.28445762535664	-0.136919709378216	-1.54898929227357	7.54595716909429	-3.63554283668118
R1 20130319	1.18445762535664	-0.136919709378216	-1.54898929227357	8.74595716909429	-4.53554283668118
R1 20130319	1.18445762535664	-0.136919709378216	-1.54898929227357	7.74595716909429	-7.83554283668118
R1 20130319	1.18445762535664	-0.136919709378216	-1.54898929227357	6.54595716909429	-3.53554283668118
R1 20130319	1.18445762535664	-0.136919709378216	-1.54898929227357	3.84595716909429	-6.33554283668118
R1 20130319	1.18445762535664	-0.136919709378216	-1.34898929227357	5.24595716909429	-1.23554283668118
R1 20130319	1.18445762535664	-0.136919709378216	-1.44898929227357	5.14595716909429	-1.03554283668118
R1 20130319	1.18445762535664	-0.136919709378216	-1.54898929227357	3.74595716909429	-6.93554283668118
R1 20130319	1.18445762535664	-0.136919709378216	-1.54898929227357	4.24595716909429	-4.43554283668118
R1 20130319	1.08445762535663	-0.136919709378216	-1.64898929227357	4.24595716909429	-6.33554283668118
R1 20130319	1.18445762535664	-0.136919709378216	-1.54898929227357	3.04595716909429	-3.43554283668118
R1 20130319	1.18445762535664	-0.136919709378216	-1.64898929227357	2.94595716909429	-5.63554283668118
R1 20130319	1.08445762535663	-0.136919709378216	-1.54898929227357	4.54595716909429	-5.63554283668118
R1 20130319	1.08445762535663	-0.0369197093782176	-1.74898929227357	0.54595716909429	-8.43554283668118
R1 20130319	1.08445762535663	-0.136919709378216	-1.54898929227357	7.64595716909429	-2.63554283668118
R1 20130319	1.08445762535663	-0.136919709378216	-1.64898929227357	5.34595716909429	-1.93554283668118
R1 20130319	0.984457625356637	-0.136919709378216	-1.74898929227357	3.44595716909429	-4.73554283668118
R1 20130319	0.884457625356635	-0.136919709378216	-1.74898929227357	2.44595716909429	-6.83554283668118
R1 20130319	0.984457625356637	-0.136919709378216	-1.64898929227357	2.84595716909429	-3.73554283668118
R1 20130319	0.984457625356637	-0.136919709378216	-1.64898929227357	3.14595716909429	-4.83554283668118
R1 20130319	0.984457625356637	-0.136919709378216	-1.74898929227357	5.04595716909429	-5.13554283668118
R1 20130319	0.884457625356635	-0.136919709378216	-1.64898929227357	7.84595716909429	-5.73554283668118
R1 20130319	0.884457625356635	-0.136919709378216	-1.64898929227357	11.0459571690943	-6.33554283668118
R1 20130319	0.884457625356635	-0.136919709378216	-1.44898929227357	12.7459571690943	-2.43554283668118
R1 20130319	0.884457625356635	-0.136919709378216	-1.84898929227357	5.94595716909429	-9.63554283668118
R1 20130319	0.884457625356635	-0.136919709378216	-1.74898929227357	2.64595716909429	-8.63554283668118
R1 20130319	0.884457625356635	-0.0369197093782176	-1.84898929227357	1.14595716909429	-8.43554283668118
R1 20130319	0.784457625356637	-0.0369197093782176	-1.74898929227357	0.845957169094291	-7.43554283668118
R1 20130319	0.784457625356637	-0.136919709378216	-1.74898929227357	2.64595716909429	-8.73554283668118
R1 20130319	0.784457625356637	-0.136919709378216	-1.84898929227357	2.64595716909429	-12.1355428366812
R1 20130319	0.784457625356637	-0.136919709378216	-1.74898929227357	3.14595716909429	-11.1355428366812
R1 20130319	0.784457625356637	-0.136919709378216	-1.64898929227357	4.14595716909429	-10.9355428366812
R1 20130319	0.784457625356637	-0.136919709378216	-1.74898929227357	3.14595716909429	-11.5355428366812
R1 20130319	0.784457625356637	-0.136919709378216	-1.74898929227357	2.64595716909429	-9.63554283668118
R1 20130319	0.784457625356637	-0.136919709378216	-1.84898929227357	2.34595716909429	-11.8355428366812
R1 20130319	0.784457625356637	-0.136919709378216	-1.94898929227357	1.14595716909429	-12.4355428366812
R1 20130319	0.684457625356636	-0.136919709378216	-1.74898929227357	0.845957169094291	-12.2355428366812
R1 20130319	0.784457625356637	-0.136919709378216	-1.74898929227357	1.44595716909429	-13.0355428366812
R1 20130319	0.684457625356636	-0.136919709378216	-1.84898929227357	1.34595716909429	-12.8355428366812
R1 20130319	0.684457625356636	-0.136919709378216	-1.84898929227357	1.24595716909429	-13.5355428366812
R1 20130319	0.684457625356636	-0.136919709378216	-1.84898929227357	2.44595716909429	-17.2355428366812
R1 20130319	0.784457625356637	-0.136919709378216	-1.84898929227357	4.84595716909429	-12.2355428366812
R1 20130319	0.684457625356636	-0.136919709378216	-1.74898929227357	4.34595716909429	-7.43554283668118
R1 20130319	0.684457625356636	-0.136919709378216	-1.54898929227357	3.74595716909429	-7.33554283668118
R1 20130319	0.584457625356635	-0.136919709378216	-1.54898929227357	4.54595716909429	-6.73554283668118
R1 20130319	0.584457625356635	-0.136919709378216	-1.54898929227357	5.14595716909429	-7.73554283668118
R1 20130319	0.584457625356635	-0.136919709378216	-1.54898929227357	3.84595716909429	-8.03554283668118
R1 20130319	0.584457625356635	-0.136919709378216	-1.54898929227357	4.24595716909429	-10.3355428366812
R1 20130319	0.584457625356635	-0.136919709378216	-1.54898929227357	4.64595716909429	-8.23554283668118
R1 20130319	0.584457625356635	-0.136919709378216	-1.34898929227357	4.74595716909429	-6.23554283668118
R1 20130319	0.584457625356635	-0.136919709378216	-1.24898929227357	7.64595716909429	-2.53554283668118
R1 20130319	0.584457625356635	-0.136919709378216	-1.24898929227357	5.54595716909429	-4.73554283668118
R1 20130319	0.584457625356635	-0.136919709378216	-1.24898929227357	5.24595716909429	-1.83554283668118
R1 20130319	0.484457625356637	-0.136919709378216	-1.34898929227357	4.64595716909429	-3.93554283668118
R1 20130319	0.484457625356637	-0.136919709378216	-1.34898929227357	4.04595716909429	-5.73554283668118
R1 20130319	0.484457625356637	-0.0369197093782176	-1.44898929227357	4.44595716909429	-6.23554283668118
R1 20130319	0.484457625356637	-0.136919709378216	-1.34898929227357	5.94595716909429	-6.23554283668118
R1 20130319	0.384457625356635	-0.136919709378216	-1.34898929227357	6.74595716909429	-4.93554283668118
R1 20130319	0.484457625356637	-0.136919709378216	-1.44898929227357	5.54595716909429	-3.63554283668118
R1 20130319	0.484457625356637	-0.0369197093782176	-1.34898929227357	3.74595716909429	-3.03554283668118
R1 20130319	0.284457625356637	-0.0369197093782176	-1.44898929227357	2.74595716909429	-3.93554283668118
R1 20130319	0.384457625356635	-0.0369197093782176	-1.54898929227357	1.34595716909429	-3.33554283668118
R1 20130319	0.384457625356635	-0.0369197093782176	-1.54898929227357	0.845957169094291	-4.83554283668118
R1 20130319	0.384457625356635	-0.0369197093782176	-1.64898929227357	0.945957169094291	-8.43554283668118
R1 20130319	0.384457625356635	-0.0369197093782176	-1.84898929227357	0.445957169094291	-11.7355428366812
R1 20130319	0.384457625356635	-0.0369197093782176	-1.74898929227357	1.24595716909429	-10.6355428366812
R1 20130319	0.284457625356637	-0.0369197093782176	-1.74898929227357	1.64595716909429	-11.5355428366812
R1 20130319	0.284457625356637	-0.0369197093782176	-1.84898929227357	1.64595716909429	-12.4355428366812
R1 20130319	0.284457625356637	-0.0369197093782176	-1.74898929227357	1.84595716909429	-11.5355428366812
R1 20130319	0.384457625356635	-0.0369197093782176	-1.84898929227357	1.64595716909429	-11.2355428366812
R1 20130319	0.284457625356637	-0.0369197093782176	-1.84898929227357	1.74595716909429	-11.1355428366812
R1 20130319	0.284457625356637	-0.0369197093782176	-1.84898929227357	1.44595716909429	-13.5355428366812
R1 20130319	0.284457625356637	-0.0369197093782176	-1.74898929227357	1.14595716909429	-15.5355428366812
R1 20130319	0.284457625356637	-0.0369197093782176	-1.94898929227357	0.145957169094292	-16.2355428366812
R1 20130319	0.284457625356637	-0.0369197093782176	-1.94898929227357	1.14595716909429	-15.0355428366812
R1 20130319	0.284457625356637	-0.0369197093782176	-1.94898929227357	0.645957169094292	-17.5355428366812
R1 20130319	0.284457625356637	-0.0369197093782176	-1.94898929227357	0.645957169094292	-14.1355428366812
R1 20130319	0.184457625356636	-0.0369197093782176	-1.84898929227357	-0.0540428309057095	-15.0355428366812
R1 20130319	0.184457625356636	-0.0369197093782176	-1.74898929227357	-0.0540428309057095	-14.0355428366812
R1 20130319	0.184457625356636	-0.0369197093782176	-1.84898929227357	-0.854042830905708	-13.9355428366812
R1 20130319	0.184457625356636	-0.0369197093782176	-1.94898929227357	-0.654042830905709	-15.3355428366812
R1 20130319	0.184457625356636	-0.0369197093782176	-1.84898929227357	-0.45404283090571	-15.8355428366812
R1 20130319	0.184457625356636	-0.0369197093782176	-1.94898929227357	0.245957169094291	-16.9355428366812
R1 20130319	0.184457625356636	-0.0369197093782176	-1.84898929227357	0.345957169094291	-16.4355428366812
R1 20130319	0.184457625356636	-0.0369197093782176	-1.94898929227357	1.34595716909429	-19.6355428366812
R1 20130319	0.184457625356636	-0.0369197093782176	-1.94898929227357	1.24595716909429	-16.7355428366812
R1 20130319	0.184457625356636	-0.0369197093782176	-2.04898929227357	0.745957169094291	-22.2355428366812
R1 20130319	0.184457625356636	-0.0369197093782176	-1.94898929227357	0.845957169094291	-18.4355428366812
R1 20130319	0.184457625356636	-0.0369197093782176	-1.84898929227357	1.34595716909429	-20.1355428366812
R1 20130319	0.184457625356636	-0.136919709378216	-1.74898929227357	2.24595716909429	-13.4355428366812
R1 20130319	0.184457625356636	-0.0369197093782176	-1.74898929227357	1.64595716909429	-14.3355428366812
R1 20130319	0.184457625356636	-0.0369197093782176	-1.64898929227357	1.34595716909429	-17.3355428366812
R1 20130319	0.184457625356636	-0.0369197093782176	-1.54898929227357	1.94595716909429	-17.0355428366812
R1 20130319	0.184457625356636	-0.0369197093782176	-1.54898929227357	0.145957169094292	-16.4355428366812
R1 20130319	0.184457625356636	-0.0369197093782176	-1.34898929227357	-0.45404283090571	-15.1355428366812
R1 20130319	0.184457625356636	-0.0369197093782176	-1.44898929227357	-0.95404283090571	-14.2355428366812
R1 20130319	0.184457625356636	-0.0369197093782176	-1.44898929227357	-0.254042830905709	-14.5355428366812
R1 20130319	0.184457625356636	-0.0369197093782176	-1.34898929227357	-0.254042830905709	-14.8355428366812
R1 20130319	0.184457625356636	-0.0369197093782176	-1.54898929227357	0.54595716909429	-17.2355428366812
R1 20130319	0.184457625356636	-0.0369197093782176	-1.54898929227357	0.945957169094291	-13.4355428366812
R1 20130319	0.184457625356636	-0.0369197093782176	-1.54898929227357	0.845957169094291	-13.8355428366812
R1 20130319	0.184457625356636	-0.0369197093782176	-1.64898929227357	1.04595716909429	-16.9355428366812
R1 20130319	0.284457625356637	-0.0369197093782176	-1.64898929227357	1.84595716909429	-22.2355428366812
R1 20130319	0.484457625356637	-0.0369197093782176	-1.74898929227357	1.24595716909429	-26.9355428366812
R1 20130319	0.684457625356636	-0.0369197093782176	-1.64898929227357	0.445957169094291	-29.3355428366812
R1 20130319	0.784457625356637	-0.0369197093782176	-1.64898929227357	-0.0540428309057095	-29.6355428366812
R1 20130319	0.784457625356637	-0.0369197093782176	-1.74898929227357	0.345957169094291	-29.0355428366812
R1 20130319	0.784457625356637	-0.0369197093782176	-1.84898929227357	-1.15404283090571	-28.1355428366812
R1 20130319	0.884457625356635	-0.0369197093782176	-1.84898929227357	-1.85404283090571	-27.9355428366812
R1 20130319	0.984457625356637	-0.0369197093782176	-1.84898929227357	-0.854042830905708	-28.3355428366812
R1 20130319	0.884457625356635	-0.0369197093782176	-1.74898929227357	-1.45404283090571	-25.0355428366812
R1 20130319	0.884457625356635	-0.0369197093782176	-1.84898929227357	-1.45404283090571	-26.8355428366812
R1 20130319	0.884457625356635	-0.0369197093782176	-1.94898929227357	-1.75404283090571	-25.2355428366812
R1 20130319	0.884457625356635	-0.0369197093782176	-1.94898929227357	-1.05404283090571	-23.6355428366812
R1 20130319	0.784457625356637	-0.0369197093782176	-1.74898929227357	-1.95404283090571	-22.5355428366812
R1 20130319	0.784457625356637	-0.0369197093782176	-1.54898929227357	-2.15404283090571	-19.5355428366812
R1 20130319	0.784457625356637	-0.0369197093782176	-1.74898929227357	-2.35404283090571	-21.6355428366812
R1 20130319	0.784457625356637	-0.0369197093782176	-1.74898929227357	-1.55404283090571	-20.5355428366812
R1 20130319	0.784457625356637	-0.0369197093782176	-1.64898929227357	-1.75404283090571	-20.1355428366812
R1 20130319	0.784457625356637	-0.0369197093782176	-1.74898929227357	-1.65404283090571	-20.3355428366812
R1 20130319	0.684457625356636	-0.0369197093782176	-1.74898929227357	-1.55404283090571	-21.1355428366812
R1 20130319	0.684457625356636	-0.0369197093782176	-1.64898929227357	-1.45404283090571	-20.2355428366812
R1 20130319	0.684457625356636	-0.0369197093782176	-1.64898929227357	-1.55404283090571	-20.0355428366812
R1 20130319	0.684457625356636	-0.0369197093782176	-1.74898929227357	-0.854042830905708	-20.1355428366812
R1 20130319	0.584457625356635	-0.0369197093782176	-1.74898929227357	-1.45404283090571	-20.8355428366812
R1 20130319	0.584457625356635	-0.0369197093782176	-1.74898929227357	-1.55404283090571	-20.0355428366812
R1 20130319	0.584457625356635	-0.0369197093782176	-1.64898929227357	-1.85404283090571	-19.1355428366812
R1 20130319	0.584457625356635	-0.0369197093782176	-1.74898929227357	-1.55404283090571	-19.4355428366812
R1 20130319	0.584457625356635	-0.0369197093782176	-1.84898929227357	-1.25404283090571	-23.1355428366812
R1 20130319	0.584457625356635	-0.0369197093782176	-1.84898929227357	-1.25404283090571	-22.3355428366812
R1 20130319	0.584457625356635	-0.0369197093782176	-1.74898929227357	-1.35404283090571	-19.4355428366812
R1 20130319	0.584457625356635	-0.0369197093782176	-1.64898929227357	-1.55404283090571	-18.4355428366812
R1 20130319	0.484457625356637	-0.0369197093782176	-1.74898929227357	-1.35404283090571	-19.1355428366812
R1 20130319	0.484457625356637	-0.0369197093782176	-1.74898929227357	-1.55404283090571	-18.9355428366812
R1 20130319	0.484457625356637	-0.0369197093782176	-1.74898929227357	-1.85404283090571	-19.3355428366812
R1 20130319	0.484457625356637	-0.0369197093782176	-1.64898929227357	-1.85404283090571	-20.1355428366812
R1 20130319	0.584457625356635	-0.0369197093782176	-1.74898929227357	-1.35404283090571	-23.2355428366812
R1 20130319	0.584457625356635	-0.0369197093782176	-1.74898929227357	-2.15404283090571	-25.6355428366812
R1 20130319	0.684457625356636	-0.0369197093782176	-1.64898929227357	-1.45404283090571	-25.3355428366812
R1 20130319	0.784457625356637	-0.0369197093782176	-1.44898929227357	-0.754042830905709	-24.3355428366812
R1 20130319	0.784457625356637	-0.0369197093782176	-1.54898929227357	-0.95404283090571	-24.4355428366812
R1 20130319	0.784457625356637	-0.0369197093782176	-1.34898929227357	-1.45404283090571	-21.6355428366812
R1 20130319	0.684457625356636	-0.0369197093782176	-1.54898929227357	-1.05404283090571	-22.3355428366812
R1 20130319	0.784457625356637	-0.0369197093782176	-1.44898929227357	-1.65404283090571	-21.3355428366812
R1 20130319	0.784457625356637	-0.0369197093782176	-1.74898929227357	-2.25404283090571	-25.5355428366812
R1 20130319	0.684457625356636	-0.0369197093782176	-1.54898929227357	-1.15404283090571	-18.7355428366812
R1 20130319	0.684457625356636	-0.0369197093782176	-1.54898929227357	-1.75404283090571	-20.3355428366812
R1 20130319	0.684457625356636	-0.0369197093782176	-1.64898929227357	-1.75404283090571	-21.3355428366812
R1 20130319	0.684457625356636	-0.0369197093782176	-1.64898929227357	-1.95404283090571	-19.2355428366812
R1 20130319	0.684457625356636	-0.0369197093782176	-1.44898929227357	-1.55404283090571	-16.9355428366812
R1 20130319	0.684457625356636	-0.0369197093782176	-1.54898929227357	-1.65404283090571	-18.7355428366812
R1 20130319	0.684457625356636	-0.0369197093782176	-1.64898929227357	-0.154042830905709	-19.8355428366812
R1 20130319	0.684457625356636	-0.0369197093782176	-1.44898929227357	-0.754042830905709	-17.6355428366812
R1 20130319	0.684457625356636	-0.0369197093782176	-1.54898929227357	-1.35404283090571	-17.2355428366812
R1 20130319	0.584457625356635	-0.0369197093782176	-1.64898929227357	-1.85404283090571	-17.1355428366812
R1 20130319	0.684457625356636	-0.0369197093782176	-1.64898929227357	-1.95404283090571	-17.3355428366812
R1 20130319	0.684457625356636	-0.0369197093782176	-1.74898929227357	-1.95404283090571	-19.5355428366812
R1 20130319	0.584457625356635	-0.0369197093782176	-1.74898929227357	-2.55404283090571	-19.1355428366812
R1 20130319	0.684457625356636	-0.0369197093782176	-1.54898929227357	-2.55404283090571	-15.8355428366812
R1 20130319	0.584457625356635	-0.0369197093782176	-1.74898929227357	-2.55404283090571	-17.7355428366812
R1 20130319	0.584457625356635	-0.0369197093782176	-1.84898929227357	-2.95404283090571	-16.8355428366812
R1 20130319	0.484457625356637	-0.0369197093782176	-1.84898929227357	-2.75404283090571	-15.5355428366812
R1 20130319	0.484457625356637	-0.0369197093782176	-1.84898929227357	-2.55404283090571	-16.5355428366812
R1 20130319	0.584457625356635	-0.0369197093782176	-1.74898929227357	-3.05404283090571	-17.8355428366812
R1 20130319	0.484457625356637	-0.0369197093782176	-1.94898929227357	-2.35404283090571	-18.5355428366812
R1 20130319	0.584457625356635	-0.0369197093782176	-1.74898929227357	-2.65404283090571	-18.1355428366812
R1 20130319	0.484457625356637	-0.0369197093782176	-1.84898929227357	-3.15404283090571	-18.7355428366812
R1 20130319	0.484457625356637	-0.0369197093782176	-1.84898929227357	-2.35404283090571	-18.1355428366812
R1 20130319	0.484457625356637	-0.0369197093782176	-1.84898929227357	-1.95404283090571	-18.3355428366812
R1 20130319	0.484457625356637	-0.0369197093782176	-1.94898929227357	-2.05404283090571	-19.0355428366812
R1 20130319	0.384457625356635	-0.0369197093782176	-1.94898929227357	-2.75404283090571	-17.7355428366812
R1 20130319	0.384457625356635	-0.0369197093782176	-2.14898929227357	-2.95404283090571	-22.0355428366812
R1 20130319	0.384457625356635	-0.0369197093782176	-1.84898929227357	-2.95404283090571	-19.2355428366812
R1 20130319	0.384457625356635	-0.0369197093782176	-1.94898929227357	-2.85404283090571	-21.1355428366812
R1 20130319	0.384457625356635	-0.0369197093782176	-1.84898929227357	-2.55404283090571	-18.2355428366812
R1 20130319	0.284457625356637	-0.0369197093782176	-2.04898929227357	-2.75404283090571	-20.9355428366812
R1 20130319	0.284457625356637	-0.0369197093782176	-1.94898929227357	-2.95404283090571	-20.9355428366812
R1 20130319	0.384457625356635	-0.0369197093782176	-1.94898929227357	-3.35404283090571	-21.2355428366812
R1 20130319	0.284457625356637	-0.0369197093782176	-1.94898929227357	-3.35404283090571	-18.8355428366812
R1 20130319	0.284457625356637	-0.0369197093782176	-1.84898929227357	-3.05404283090571	-17.5355428366812
R1 20130319	0.184457625356636	-0.0369197093782176	-2.04898929227357	-3.25404283090571	-18.3355428366812
R1 20130319	0.184457625356636	-0.0369197093782176	-2.14898929227357	-3.25404283090571	-21.7355428366812
R1 20130319	0.284457625356637	-0.0369197093782176	-1.84898929227357	-2.55404283090571	-16.6355428366812
R1 20130319	0.184457625356636	-0.0369197093782176	-2.04898929227357	-3.45404283090571	-20.8355428366812
R1 20130319	0.284457625356637	-0.0369197093782176	-1.84898929227357	-3.45404283090571	-20.3355428366812
R1 20130319	0.184457625356636	-0.0369197093782176	-1.64898929227357	-2.65404283090571	-14.8355428366812
R1 20130319	0.184457625356636	-0.0369197093782176	-1.64898929227357	-1.15404283090571	-18.2355428366812
R1 20130319	0.184457625356636	-0.0369197093782176	-1.84898929227357	-0.654042830905709	-20.3355428366812
R1 20130319	0.184457625356636	-0.0369197093782176	-1.64898929227357	-1.25404283090571	-17.3355428366812
R1 20130319	0.184457625356636	-0.0369197093782176	-1.54898929227357	-0.654042830905709	-16.8355428366812
R1 20130319	0.184457625356636	-0.0369197093782176	-1.64898929227357	-1.05404283090571	-18.4355428366812
R1 20130319	0.184457625356636	-0.0369197093782176	-1.54898929227357	-0.95404283090571	-17.2355428366812
R1 20130319	0.184457625356636	-0.0369197093782176	-1.64898929227357	-2.35404283090571	-17.1355428366812
R1 20130319	0.184457625356636	-0.0369197093782176	-1.44898929227357	-2.15404283090571	-14.8355428366812
R1 20130319	0.184457625356636	-0.0369197093782176	-1.64898929227357	-2.35404283090571	-18.1355428366812
R1 20130319	0.184457625356636	-0.0369197093782176	-1.34898929227357	-2.25404283090571	-16.0355428366812
R1 20130319	0.184457625356636	-0.0369197093782176	-1.44898929227357	-1.95404283090571	-14.2355428366812
R1 20130319	0.184457625356636	-0.0369197093782176	-1.34898929227357	-2.05404283090571	-12.5355428366812
R1 20130319	0.184457625356636	-0.0369197093782176	-1.44898929227357	-2.25404283090571	-15.0355428366812
R1 20130319	0.184457625356636	-0.0369197093782176	-1.44898929227357	-2.95404283090571	-16.8355428366812
R1 20130319	0.184457625356636	-0.0369197093782176	-1.44898929227357	-3.15404283090571	-16.6355428366812
R1 20130319	0.184457625356636	-0.0369197093782176	-1.54898929227357	-2.35404283090571	-15.4355428366812
R1 20130319	0.184457625356636	-0.0369197093782176	-1.54898929227357	-3.45404283090571	-15.1355428366812
R1 20130319	0.184457625356636	-0.0369197093782176	-1.64898929227357	-3.35404283090571	-15.4355428366812
R1 20130319	0.184457625356636	-0.0369197093782176	-1.74898929227357	-3.75404283090571	-17.8355428366812
R1 20130319	0.184457625356636	-0.0369197093782176	-1.74898929227357	-2.65404283090571	-17.6355428366812
R1 20130319	0.184457625356636	-0.0369197093782176	-1.94898929227357	-3.35404283090571	-19.2355428366812
R1 20130319	0.184457625356636	-0.0369197093782176	-1.74898929227357	-3.55404283090571	-16.2355428366812
R1 20130319	0.184457625356636	-0.0369197093782176	-1.84898929227357	-3.15404283090571	-18.3355428366812
R1 20130319	0.184457625356636	-0.0369197093782176	-1.74898929227357	-4.05404283090571	-15.4355428366812
R1 20130319	0.0844576253566345	-0.0369197093782176	-1.74898929227357	-3.35404283090571	-15.7355428366812
R1 20130319	0.0844576253566345	-0.0369197093782176	-1.84898929227357	-4.25404283090571	-18.7355428366812
R1 20130319	0.0844576253566345	-0.0369197093782176	-1.84898929227357	-3.55404283090571	-16.0355428366812
R1 20130319	0.0844576253566345	-0.0369197093782176	-1.74898929227357	-3.75404283090571	-15.5355428366812
R1 20130319	-0.0155423746433634	-0.0369197093782176	-1.84898929227357	-4.25404283090571	-16.3355428366812
R1 20130319	-0.0155423746433634	-0.0369197093782176	-1.84898929227357	-3.35404283090571	-17.8355428366812
R1 20130319	-0.0155423746433634	-0.0369197093782176	-1.84898929227357	-4.65404283090571	-15.6355428366812
R1 20130319	-0.0155423746433634	-0.0369197093782176	-1.84898929227357	-3.35404283090571	-17.0355428366812
R1 20130319	-0.0155423746433634	-0.0369197093782176	-1.84898929227357	-3.55404283090571	-17.9355428366812
R1 20130319	-0.0155423746433634	-0.0369197093782176	-1.74898929227357	-3.95404283090571	-14.2355428366812
R1 20130319	-0.115542374643365	-0.0369197093782176	-1.84898929227357	-4.05404283090571	-15.6355428366812
R1 20130319	-0.115542374643365	-0.0369197093782176	-1.84898929227357	-3.15404283090571	-15.9355428366812
R1 20130319	-0.115542374643365	-0.0369197093782176	-1.94898929227357	-3.35404283090571	-14.7355428366812
R1 20130319	-0.215542374643363	-0.0369197093782176	-1.84898929227357	-3.15404283090571	-15.3355428366812
R1 20130319	-0.115542374643365	-0.0369197093782176	-1.84898929227357	-3.45404283090571	-15.4355428366812
R1 20130319	-0.115542374643365	-0.0369197093782176	-1.74898929227357	-3.05404283090571	-18.9355428366812
R1 20130319	-0.215542374643363	-0.0369197093782176	-1.64898929227357	-3.45404283090571	-15.4355428366812
R1 20130319	-0.215542374643363	-0.0369197093782176	-1.64898929227357	-3.25404283090571	-15.0355428366812
R1 20130319	-0.215542374643363	-0.0369197093782176	-1.84898929227357	-3.65404283090571	-22.2355428366812
R1 20130319	-0.215542374643363	-0.0369197093782176	-1.84898929227357	-3.25404283090571	-15.3355428366812
R1 20130319	-0.215542374643363	-0.0369197093782176	-1.84898929227357	-2.75404283090571	-16.0355428366812
R1 20130319	-0.315542374643364	-0.0369197093782176	-1.84898929227357	-3.35404283090571	-16.9355428366812
R1 20130319	-0.215542374643363	-0.0369197093782176	-2.04898929227357	-2.85404283090571	-19.7355428366812
R1 20130319	-0.215542374643363	-0.0369197093782176	-1.84898929227357	-1.85404283090571	-15.4355428366812
R1 20130319	-0.315542374643364	-0.0369197093782176	-1.64898929227357	-2.35404283090571	-13.2355428366812
R1 20130319	-0.415542374643366	-0.0369197093782176	-1.64898929227357	-2.45404283090571	-11.9355428366812
R1 20130319	-0.315542374643364	-0.0369197093782176	-1.74898929227357	-2.45404283090571	-16.3355428366812
R1 20130319	-0.315542374643364	-0.0369197093782176	-1.64898929227357	-2.25404283090571	-17.0355428366812
R1 20130319	-0.315542374643364	-0.0369197093782176	-1.64898929227357	-2.35404283090571	-15.1355428366812
R1 20130319	-0.315542374643364	-0.0369197093782176	-1.54898929227357	-1.75404283090571	-12.0355428366812
R1 20130319	-0.315542374643364	-0.0369197093782176	-1.54898929227357	-2.25404283090571	-12.1355428366812
R1 20130319	-0.315542374643364	-0.0369197093782176	-1.54898929227357	-1.75404283090571	-12.1355428366812
R1 20130319	-0.415542374643366	-0.0369197093782176	-1.34898929227357	-2.35404283090571	-11.4355428366812
R1 20130319	-0.415542374643366	-0.0369197093782176	-1.64898929227357	-1.85404283090571	-11.4355428366812
R1 20130319	-0.415542374643366	-0.0369197093782176	-1.74898929227357	-2.55404283090571	-14.5355428366812
R1 20130319	-0.315542374643364	-0.0369197093782176	-1.54898929227357	-2.95404283090571	-15.0355428366812
R1 20130319	-0.415542374643366	-0.0369197093782176	-1.44898929227357	-2.45404283090571	-12.0355428366812
R1 20130319	-0.415542374643366	-0.0369197093782176	-1.54898929227357	-2.05404283090571	-12.4355428366812
R1 20130319	-0.415542374643366	-0.0369197093782176	-1.54898929227357	-2.45404283090571	-13.4355428366812
R1 20130319	-0.415542374643366	-0.0369197093782176	-1.54898929227357	-2.75404283090571	-13.2355428366812
R1 20130319	-0.515542374643363	0.0630802906217838	-2.04898929227357	-2.95404283090571	-13.3355428366812
R1 20130319	-0.515542374643363	-0.0369197093782176	-1.94898929227357	-4.25404283090571	-16.5355428366812
R1 20130319	-0.515542374643363	-0.0369197093782176	-2.04898929227357	-3.95404283090571	-17.4355428366812
R1 20130319	-0.415542374643366	-0.0369197093782176	-2.14898929227357	-4.45404283090571	-19.3355428366812
R1 20130319	-0.515542374643363	-0.0369197093782176	-2.14898929227357	-5.25404283090571	-21.0355428366812
R1 20130319	-0.515542374643363	-0.0369197093782176	-2.14898929227357	-4.95404283090571	-18.0355428366812
R1 20130319	-0.515542374643363	-0.0369197093782176	-2.14898929227357	-4.05404283090571	-18.5355428366812
R1 20130319	-0.515542374643363	-0.0369197093782176	-2.24898929227357	-4.55404283090571	-17.8355428366812
R1 20130319	-0.615542374643365	-0.0369197093782176	-2.24898929227357	-3.15404283090571	-16.9355428366812
R1 20130319	-0.515542374643363	-0.0369197093782176	-2.04898929227357	-3.35404283090571	-17.5355428366812
R1 20130319	-0.515542374643363	-0.0369197093782176	-2.04898929227357	-2.95404283090571	-16.6355428366812
R1 20130319	-0.615542374643365	-0.0369197093782176	-1.94898929227357	-3.45404283090571	-15.8355428366812
R1 20130319	-0.515542374643363	-0.0369197093782176	-1.14898929227357	-4.25404283090571	-13.6355428366812
R1 20130319	-0.615542374643365	-0.0369197093782176	-2.14898929227357	-1.85404283090571	-15.9355428366812
R1 20130319	-0.615542374643365	-0.0369197093782176	-1.94898929227357	-2.15404283090571	-14.6355428366812
R1 20130319	-0.415542374643366	-0.0369197093782176	-1.84898929227357	-1.15404283090571	-17.9355428366812
R1 20130319	-0.515542374643363	-0.0369197093782176	-1.74898929227357	-1.55404283090571	-11.6355428366812
R1 20130319	-0.615542374643365	-0.0369197093782176	-1.84898929227357	-1.35404283090571	-9.83554283668118
R1 20130319	-0.615542374643365	-0.0369197093782176	-1.84898929227357	-1.55404283090571	-12.4355428366812
R1 20130319	-0.615542374643365	-0.0369197093782176	-1.84898929227357	-1.75404283090571	-12.3355428366812
R1 20130319	-0.615542374643365	-0.0369197093782176	-1.84898929227357	-1.85404283090571	-11.3355428366812
R1 20130319	-0.615542374643365	-0.0369197093782176	-1.74898929227357	-1.85404283090571	-9.83554283668118
R1 20130319	-0.715542374643363	-0.0369197093782176	-1.84898929227357	-2.05404283090571	-12.6355428366812
R1 20130319	-0.615542374643365	-0.0369197093782176	-1.74898929227357	-2.05404283090571	-11.0355428366812
R1 20130319	-0.715542374643363	-0.0369197093782176	-1.74898929227357	-2.05404283090571	-9.93554283668118
R1 20130319	-0.715542374643363	-0.0369197093782176	-1.84898929227357	-1.05404283090571	-12.6355428366812
R1 20130319	-0.715542374643363	-0.0369197093782176	-1.84898929227357	-1.65404283090571	-12.4355428366812
R1 20130319	-0.715542374643363	-0.0369197093782176	-1.84898929227357	-2.05404283090571	-13.0355428366812
R1 20130319	-0.715542374643363	-0.0369197093782176	-1.74898929227357	-1.75404283090571	-12.3355428366812
R1 20130319	-0.715542374643363	-0.0369197093782176	-1.84898929227357	-2.45404283090571	-13.5355428366812
R1 20130319	-0.715542374643363	-0.0369197093782176	-1.84898929227357	-0.854042830905708	-12.3355428366812
R1 20130319	-0.715542374643363	-0.0369197093782176	-1.74898929227357	-1.65404283090571	-11.0355428366812
R1 20130319	-0.715542374643363	-0.0369197093782176	-1.74898929227357	-1.45404283090571	-12.7355428366812
R1 20130319	-0.715542374643363	-0.0369197093782176	-1.54898929227357	-1.35404283090571	-9.13554283668118
R1 20130319	-0.915542374643366	-0.0369197093782176	-1.54898929227357	-1.45404283090571	-9.73554283668118
R1 20130319	-0.815542374643364	-0.0369197093782176	-1.74898929227357	-0.654042830905709	-12.2355428366812
R1 20130319	-0.815542374643364	-0.0369197093782176	-1.64898929227357	-1.55404283090571	-9.03554283668118
R1 20130319	-0.915542374643366	-0.0369197093782176	-1.54898929227357	-0.654042830905709	-8.73554283668118
R1 20130319	-0.915542374643366	0.0630802906217838	-1.54898929227357	-1.55404283090571	-8.63554283668118
R1 20130319	-0.915542374643366	0.0630802906217838	-1.44898929227357	-1.35404283090571	-8.73554283668118
R1 20130319	-0.915542374643366	0.0630802906217838	-1.54898929227357	-1.15404283090571	-9.23554283668118
R1 20130319	-0.915542374643366	-0.0369197093782176	-1.54898929227357	-0.654042830905709	-8.23554283668118
R1 20130319	-0.915542374643366	-0.0369197093782176	-1.74898929227357	-1.25404283090571	-12.0355428366812
R1 20130319	-0.915542374643366	-0.0369197093782176	-1.44898929227357	-0.95404283090571	-9.03554283668118
R1 20130319	-0.915542374643366	0.0630802906217838	-1.54898929227357	-1.25404283090571	-8.83554283668118
R1 20130319	-0.915542374643366	0.0630802906217838	-1.44898929227357	-1.75404283090571	-8.13554283668118
R1 20130319	-0.915542374643366	0.0630802906217838	-1.54898929227357	-1.35404283090571	-8.53554283668118
R1 20130319	-1.01554237464336	0.0630802906217838	-1.74898929227357	-2.55404283090571	-19.0355428366812
R1 20130319	-1.01554237464336	0.0630802906217838	-1.64898929227357	-2.95404283090571	-17.5355428366812
R1 20130319	-1.01554237464336	-0.0369197093782176	-1.74898929227357	-2.25404283090571	-17.5355428366812
R1 20130319	-1.01554237464336	-0.0369197093782176	-1.74898929227357	-2.15404283090571	-15.0355428366812
R1 20130319	-1.01554237464336	-0.0369197093782176	-1.74898929227357	-1.55404283090571	-15.0355428366812
R1 20130319	-1.01554237464336	-0.0369197093782176	-1.74898929227357	-1.45404283090571	-11.9355428366812
R1 20130319	-1.11554237464336	-0.0369197093782176	-1.84898929227357	-1.25404283090571	-15.6355428366812
R1 20130319	-1.01554237464336	0.0630802906217838	-1.74898929227357	-1.75404283090571	-15.2355428366812
R1 20130319	-1.01554237464336	-0.0369197093782176	-1.84898929227357	-0.754042830905709	-17.0355428366812
R1 20130319	-1.11554237464336	0.0630802906217838	-1.74898929227357	-1.25404283090571	-10.2355428366812
R1 20130319	-1.11554237464336	0.0630802906217838	-1.84898929227357	-2.05404283090571	-14.3355428366812
R1 20130319	-1.21554237464336	0.0630802906217838	-1.84898929227357	-2.95404283090571	-12.2355428366812
R1 20130319	-1.21554237464336	0.0630802906217838	-1.74898929227357	-1.85404283090571	-10.3355428366812
R1 20130319	-1.31554237464336	0.0630802906217838	-1.74898929227357	-1.25404283090571	-9.43554283668118
R1 20130319	-1.31554237464336	0.0630802906217838	-1.74898929227357	-1.55404283090571	-10.0355428366812
R1 20130319	-1.31554237464336	0.0630802906217838	-1.74898929227357	-1.65404283090571	-12.6355428366812
R1 20130319	-1.31554237464336	0.0630802906217838	-1.74898929227357	-1.55404283090571	-8.63554283668118
R1 20130319	-1.41554237464337	0.0630802906217838	-1.64898929227357	-2.75404283090571	-8.33554283668118
R1 20130319	-1.51554237464336	0.0630802906217838	-1.74898929227357	-2.45404283090571	-7.13554283668118
R1 20130319	-1.51554237464336	0.0630802906217838	-1.74898929227357	-3.65404283090571	-7.93554283668118
R1 20130319	-1.51554237464336	0.0630802906217838	-1.74898929227357	-1.15404283090571	-8.73554283668118
R1 20130319	-1.51554237464336	0.0630802906217838	-1.74898929227357	-1.65404283090571	-7.03554283668118
R1 20130319	-1.51554237464336	0.0630802906217838	-1.74898929227357	-1.25404283090571	-7.53554283668118
R1 20130319	-1.51554237464336	0.0630802906217838	-1.84898929227357	-1.95404283090571	-13.6355428366812
R1 20130319	-1.41554237464337	0.0630802906217838	-1.64898929227357	-2.45404283090571	-9.13554283668118
R1 20130319	-1.51554237464336	0.0630802906217838	-1.74898929227357	-2.55404283090571	-8.93554283668118
R1 20130319	-1.51554237464336	0.0630802906217838	-1.74898929227357	-2.85404283090571	-8.43554283668118
R1 20130319	-1.51554237464336	0.0630802906217838	-1.74898929227357	-2.35404283090571	-8.13554283668118
R1 20130319	-1.51554237464336	0.0630802906217838	-1.74898929227357	-1.05404283090571	-8.63554283668118
R1 20130319	-1.51554237464336	0.0630802906217838	-1.74898929227357	-1.55404283090571	-8.33554283668118
R1 20130319	-1.51554237464336	0.0630802906217838	-1.74898929227357	-1.75404283090571	-11.4355428366812
R1 20130319	-1.41554237464337	0.0630802906217838	-1.64898929227357	-2.05404283090571	-9.53554283668118
R1 20130319	-1.31554237464336	0.0630802906217838	-1.64898929227357	-2.05404283090571	0.964457163318819
R1 20130319	-1.31554237464336	0.0630802906217838	-1.54898929227357	-1.55404283090571	4.46445716331882
R1 20130319	-1.41554237464337	0.0630802906217838	-1.44898929227357	-1.05404283090571	5.86445716331882
R1 20130319	-1.71554237464336	0.0630802906217838	-1.44898929227357	-0.55404283090571	0.464457163318819
R1 20130319	-1.71554237464336	0.0630802906217838	-1.44898929227357	-0.754042830905709	-1.63554283668118
R1 20130319	-1.51554237464336	0.0630802906217838	-1.54898929227357	-0.754042830905709	-3.93554283668118
R1 20130319	-1.51554237464336	0.0630802906217838	-1.44898929227357	-0.55404283090571	-6.93554283668118
R1 20130319	-1.51554237464336	0.0630802906217838	-1.44898929227357	-0.45404283090571	-2.83554283668118
R1 20130319	-1.51554237464336	0.0630802906217838	-1.44898929227357	1.24595716909429	-2.83554283668118
R1 20130319	-1.51554237464336	0.0630802906217838	-1.34898929227357	0.245957169094291	-5.33554283668118
R1 20130319	-1.51554237464336	0.0630802906217838	-1.24898929227357	3.14595716909429	-2.93554283668118
R1 20130319	-1.51554237464336	0.0630802906217838	-1.34898929227357	3.04595716909429	-3.43554283668118
R1 20130319	-1.51554237464336	0.0630802906217838	-1.34898929227357	3.74595716909429	-3.43554283668118
R1 20130319	-1.31554237464336	0.0630802906217838	-1.24898929227357	4.44595716909429	0.264457163318824
R1 20130319	-1.31554237464336	-0.0369197093782176	-1.34898929227357	10.2459571690943	-0.535542836681181
R1 20130319	-1.31554237464336	-0.0369197093782176	-1.24898929227357	10.7459571690943	-0.335542836681178
R1 20130319	-1.51554237464336	0.0630802906217838	-1.34898929227357	8.94595716909429	-2.13554283668118
R1 20130319	-1.31554237464336	0.0630802906217838	-1.34898929227357	10.2459571690943	-0.235542836681177
R1 20130319	-1.51554237464336	0.0630802906217838	-1.44898929227357	5.34595716909429	6.06445716331882
R1 20130319	-1.51554237464336	0.0630802906217838	-1.64898929227357	4.54595716909429	8.26445716331882
R1 20130319	-1.81554237464336	0.0630802906217838	-1.64898929227357	5.94595716909429	1.56445716331882
R1 20130319	-1.61554237464336	0.0630802906217838	-0.748989292273573	10.6459571690943	1.26445716331882
R1 20130319	-1.51554237464336	0.0630802906217838	-1.14898929227357	8.04595716909429	2.26445716331882
R1 20130319	-1.51554237464336	0.0630802906217838	-0.548989292273573	5.94595716909429	3.46445716331882
R1 20130319	-1.31554237464336	0.0630802906217838	-1.84898929227357	10.0459571690943	-3.13554283668118
R1 20130319	-1.31554237464336	-0.0369197093782176	-1.64898929227357	14.3459571690943	2.56445716331882
R1 20130319	-1.51554237464336	-0.0369197093782176	-1.74898929227357	11.2459571690943	5.56445716331882
R1 20130319	-1.71554237464336	0.0630802906217838	-1.74898929227357	6.14595716909429	5.46445716331882
R1 20130319	-1.51554237464336	0.0630802906217838	-1.74898929227357	8.94595716909429	4.36445716331882
R1 20130319	-1.61554237464336	-0.0369197093782176	-1.74898929227357	13.5459571690943	5.06445716331882
R1 20130319	-1.61554237464336	0.0630802906217838	-1.74898929227357	12.2459571690943	1.96445716331882
R1 20130319	-1.51554237464336	-0.0369197093782176	-1.74898929227357	13.6459571690943	-0.135542836681182
R1 20130319	-1.51554237464336	-0.0369197093782176	-1.54898929227357	13.8459571690943	-1.53554283668118
R1 20130319	-1.41554237464337	-0.0369197093782176	-1.74898929227357	14.5459571690943	2.56445716331882
R1 20130319	-1.51554237464336	0.0630802906217838	-1.84898929227357	7.94595716909429	2.16445716331882
R1 20130319	-1.51554237464336	-0.0369197093782176	-2.04898929227357	12.9459571690943	2.96445716331882
R1 20130319	-1.51554237464336	0.0630802906217838	-1.84898929227357	11.8459571690943	3.36445716331882
R1 20130319	-1.51554237464336	0.0630802906217838	-1.74898929227357	11.2459571690943	2.66445716331882
R1 20130319	-1.51554237464336	0.0630802906217838	-1.54898929227357	12.5459571690943	1.66445716331882
R1 20130319	-1.51554237464336	0.0630802906217838	-1.04898929227357	12.7459571690943	6.66445716331882
R1 20130319	-1.51554237464336	0.0630802906217838	-0.948989292273573	8.84595716909429	8.26445716331882
R1 20130319	-1.51554237464336	0.0630802906217838	-0.648989292273573	9.44595716909429	8.16445716331882
R1 20130319	-1.51554237464336	0.0630802906217838	-0.748989292273573	13.0459571690943	8.36445716331882
R1 20130319	-1.41554237464337	-0.0369197093782176	-1.04898929227357	13.2459571690943	5.66445716331882
R1 20130319	-1.51554237464336	-0.0369197093782176	-1.44898929227357	11.3459571690943	7.26445716331882
R1 20130319	-1.51554237464336	0.0630802906217838	-1.74898929227357	10.7459571690943	2.16445716331882
R1 20130319	-1.51554237464336	-0.0369197093782176	-1.74898929227357	13.7459571690943	4.16445716331882
R1 20130319	-1.51554237464336	-0.0369197093782176	-1.84898929227357	15.3459571690943	0.464457163318819
R1 20130319	-1.71554237464336	0.0630802906217838	-1.94898929227357	12.4459571690943	-5.13554283668118
R1 20130319	-1.51554237464336	0.0630802906217838	-1.74898929227357	13.6459571690943	-5.43554283668118
R1 20130319	-1.51554237464336	-0.0369197093782176	-1.84898929227357	15.6459571690943	-3.53554283668118
R1 20130319	-1.51554237464336	0.0630802906217838	-1.84898929227357	15.2459571690943	0.864457163318818
R1 20130319	-1.51554237464336	0.0630802906217838	-1.84898929227357	13.9459571690943	2.76445716331882
R1 20130319	-1.51554237464336	0.0630802906217838	-1.84898929227357	12.2459571690943	3.56445716331882
R1 20130319	-1.71554237464336	0.0630802906217838	-1.94898929227357	12.7459571690943	-0.735542836681177
R1 20130319	-1.51554237464336	0.0630802906217838	-1.84898929227357	14.9459571690943	2.26445716331882
R1 20130319	-1.61554237464336	0.0630802906217838	-1.84898929227357	9.94595716909429	0.464457163318819
R1 20130319	-1.51554237464336	0.0630802906217838	-1.84898929227357	13.6459571690943	-3.93554283668118
R1 20130319	-1.51554237464336	0.0630802906217838	-1.74898929227357	10.3459571690943	-4.33554283668118
R1 20130319	-1.31554237464336	0.0630802906217838	-1.84898929227357	14.9459571690943	-1.93554283668118
R1 20130319	-1.51554237464336	0.0630802906217838	-1.64898929227357	15.4459571690943	3.46445716331882
R1 20130319	-1.51554237464336	0.0630802906217838	-1.74898929227357	17.0459571690943	4.96445716331882
R1 20130319	-1.71554237464336	0.0630802906217838	-1.64898929227357	12.2459571690943	6.56445716331882
R1 20130319	-1.71554237464336	0.0630802906217838	-1.74898929227357	14.9459571690943	3.96445716331882
R1 20130319	-1.81554237464336	0.0630802906217838	-1.74898929227357	13.0459571690943	3.76445716331882
R1 20130319	-1.71554237464336	0.0630802906217838	-1.84898929227357	11.5459571690943	1.96445716331882
R1 20130319	-1.81554237464336	0.0630802906217838	-1.74898929227357	14.9459571690943	3.86445716331882
R1 20130319	-1.81554237464336	0.0630802906217838	-1.74898929227357	15.0459571690943	3.96445716331882
R1 20130319	-1.91554237464337	0.0630802906217838	-1.74898929227357	14.9459571690943	3.36445716331882
R1 20130319	-2.01554237464336	0.0630802906217838	-1.74898929227357	11.9459571690943	4.96445716331882
R1 20130319	-1.91554237464337	-0.0369197093782176	-1.94898929227357	17.1459571690943	1.06445716331882
R1 20130319	-2.01554237464336	0.0630802906217838	-1.84898929227357	10.8459571690943	3.66445716331882
R1 20130319	-2.01554237464336	0.0630802906217838	-1.84898929227357	14.0459571690943	3.56445716331882
R1 20130319	-2.11554237464336	0.0630802906217838	-1.84898929227357	11.8459571690943	5.06445716331882
R1 20130319	-2.21554237464336	0.0630802906217838	-1.94898929227357	12.0459571690943	5.36445716331882
R1 20130319	-2.21554237464336	0.0630802906217838	-2.04898929227357	14.5459571690943	2.36445716331882
R1 20130319	-2.21554237464336	0.0630802906217838	-1.94898929227357	14.3459571690943	6.06445716331882
R1 20130319	-2.21554237464336	0.0630802906217838	-1.94898929227357	14.2459571690943	6.66445716331882
R1 20130319	-2.31554237464336	0.0630802906217838	-2.14898929227357	14.2459571690943	4.76445716331882
R1 20130319	-2.21554237464336	0.0630802906217838	-2.14898929227357	10.6459571690943	5.36445716331882
R1 20130319	-2.31554237464336	0.0630802906217838	-2.04898929227357	12.8459571690943	2.76445716331882
R1 20130319	-2.31554237464336	0.0630802906217838	-2.04898929227357	11.8459571690943	3.16445716331882
R1 20130319	-2.31554237464336	0.0630802906217838	-2.04898929227357	14.6459571690943	1.16445716331882
R1 20130319	-2.31554237464336	0.0630802906217838	-2.04898929227357	14.4459571690943	-1.23554283668118
R1 20130319	-2.31554237464336	0.0630802906217838	-2.14898929227357	13.7459571690943	0.364457163318818
R1 20130319	-2.31554237464336	0.0630802906217838	-2.04898929227357	10.7459571690943	0.864457163318818
R1 20130319	-2.31554237464336	0.0630802906217838	-1.94898929227357	14.3459571690943	0.564457163318821
R1 20130319	-2.31554237464336	0.0630802906217838	-2.04898929227357	10.7459571690943	1.66445716331882
R1 20130319	-2.31554237464336	0.0630802906217838	-2.04898929227357	13.9459571690943	0.164457163318822
R1 20130319	-2.31554237464336	0.0630802906217838	-2.04898929227357	13.6459571690943	0.164457163318822
R1 20130319	-2.31554237464336	0.0630802906217838	-2.04898929227357	15.8459571690943	0.964457163318819
R1 20130319	-2.41554237464336	0.0630802906217838	-2.14898929227357	15.2459571690943	-1.53554283668118
R1 20130319	-2.31554237464336	0.0630802906217838	-2.14898929227357	17.8459571690943	-1.03554283668118
R1 20130319	-2.31554237464336	0.0630802906217838	-2.14898929227357	13.4459571690943	-3.23554283668118
R1 20130319	-2.21554237464336	0.0630802906217838	-2.04898929227357	15.5459571690943	-1.13554283668118
R1 20130319	-2.31554237464336	0.0630802906217838	-1.94898929227357	15.2459571690943	-0.435542836681179
R1 20130319	-2.41554237464336	0.0630802906217838	-1.84898929227357	13.3459571690943	-1.63554283668118
R1 20130319	-2.01554237464336	-0.0369197093782176	-1.84898929227357	19.5459571690943	4.66445716331882
R1 20130319	-1.91554237464337	0.0630802906217838	-1.84898929227357	12.6459571690943	10.3644571633188
R1 20130319	-2.01554237464336	0.0630802906217838	-1.74898929227357	16.0459571690943	8.26445716331882
R1 20130319	-2.01554237464336	0.0630802906217838	-1.84898929227357	17.0459571690943	8.26445716331882
R1 20130319	-2.21554237464336	0.0630802906217838	-1.84898929227357	16.8459571690943	6.26445716331882
R1 20130319	-1.71554237464336	0.0630802906217838	-1.84898929227357	17.3459571690943	13.7644571633188
R1 20130319	-1.81554237464336	-0.0369197093782176	-1.74898929227357	18.5459571690943	13.3644571633188
R1 20130319	-1.61554237464336	0.0630802906217838	-1.84898929227357	17.5459571690943	18.5644571633188
R1 20130319	-1.81554237464336	0.0630802906217838	-2.04898929227357	11.9459571690943	18.6644571633188
R1 20130319	-2.01554237464336	0.0630802906217838	-1.84898929227357	6.04595716909429	15.5644571633188
R1 20130319	-2.21554237464336	0.0630802906217838	-1.94898929227357	4.44595716909429	15.3644571633188
R1 20130319	-2.31554237464336	0.0630802906217838	-1.94898929227357	4.44595716909429	13.9644571633188
R1 20130319	-2.41554237464336	0.0630802906217838	-2.04898929227357	3.24595716909429	12.5644571633188
R1 20130319	-2.31554237464336	0.0630802906217838	-2.04898929227357	1.04595716909429	14.7644571633188
R1 20130319	-2.71554237464336	0.0630802906217838	-1.94898929227357	2.34595716909429	2.66445716331882
R1 20130319	-2.51554237464336	0.0630802906217838	-0.648989292273573	4.84595716909429	1.36445716331882
R1 20130319	-2.21554237464336	0.0630802906217838	-1.14898929227357	6.94595716909429	0.0644571633188207
R1 20130319	-2.11554237464336	0.0630802906217838	-1.64898929227357	9.84595716909429	-3.13554283668118
R1 20130319	-2.11554237464336	0.0630802906217838	-1.64898929227357	10.2459571690943	-1.73554283668118
R1 20130319	-1.91554237464337	0.0630802906217838	-1.64898929227357	7.84595716909429	3.16445716331882
R1 20130319	-1.91554237464337	0.0630802906217838	-1.64898929227357	11.6459571690943	-0.835542836681178
R1 20130319	-1.91554237464337	0.0630802906217838	-1.74898929227357	6.74595716909429	1.86445716331882
R1 20130319	-1.91554237464337	0.0630802906217838	-1.64898929227357	11.4459571690943	1.06445716331882
R1 20130319	-1.91554237464337	0.0630802906217838	-1.74898929227357	10.2459571690943	1.36445716331882
R1 20130319	-1.91554237464337	0.0630802906217838	-1.64898929227357	9.04595716909429	4.66445716331882
R1 20130319	-2.01554237464336	0.0630802906217838	-1.74898929227357	10.2459571690943	5.26445716331882
R1 20130319	-2.01554237464336	0.0630802906217838	-1.84898929227357	8.14595716909429	8.06445716331882
R1 20130319	-2.01554237464336	-0.0369197093782176	-1.74898929227357	13.2459571690943	8.56445716331882
R1 20130319	-2.01554237464336	0.0630802906217838	-1.74898929227357	8.94595716909429	5.56445716331882
R1 20130319	-2.11554237464336	0.0630802906217838	-1.74898929227357	11.0459571690943	7.06445716331882
R1 20130319	-2.21554237464336	0.0630802906217838	-1.74898929227357	12.9459571690943	4.06445716331882
R1 20130319	-2.11554237464336	0.0630802906217838	-1.74898929227357	13.2459571690943	7.26445716331882
R1 20130319	-2.31554237464336	0.0630802906217838	-1.94898929227357	7.94595716909429	14.5644571633188
R1 20130319	-2.41554237464336	0.0630802906217838	-2.04898929227357	7.34595716909429	15.2644571633188
R1 20130319	-2.41554237464336	0.0630802906217838	-1.84898929227357	7.64595716909429	10.5644571633188
R1 20130319	-2.41554237464336	0.0630802906217838	-1.64898929227357	10.7459571690943	8.56445716331882
R1 20130319	-2.31554237464336	0.0630802906217838	-1.24898929227357	11.4459571690943	10.3644571633188
R1 20130319	-2.31554237464336	0.0630802906217838	-1.24898929227357	13.3459571690943	8.26445716331882
R1 20130319	-2.31554237464336	0.0630802906217838	-1.64898929227357	13.9459571690943	11.1644571633188
R1 20130319	-2.31554237464336	0.0630802906217838	-1.34898929227357	12.0459571690943	9.76445716331882
R1 20130319	-2.31554237464336	0.0630802906217838	-1.54898929227357	16.4459571690943	10.1644571633188
R1 20130319	-2.41554237464336	0.0630802906217838	-1.14898929227357	17.5459571690943	12.9644571633188
R1 20130319	-2.31554237464336	0.0630802906217838	-1.74898929227357	11.9459571690943	15.2644571633188
R1 20130319	-2.31554237464336	0.0630802906217838	-1.44898929227357	18.0459571690943	12.2644571633188
R1 20130319	-2.31554237464336	0.0630802906217838	-1.74898929227357	14.6459571690943	14.6644571633188
R1 20130319	-2.31554237464336	0.0630802906217838	-1.44898929227357	12.5459571690943	13.3644571633188
R1 20130319	-2.31554237464336	0.0630802906217838	-1.74898929227357	15.2459571690943	10.2644571633188
R1 20130319	-2.01554237464336	0.0630802906217838	-1.94898929227357	18.9459571690943	7.96445716331882
R1 20130319	-1.81554237464336	0.0630802906217838	-2.04898929227357	15.3459571690943	10.8644571633188
R1 20130319	-2.31554237464336	0.0630802906217838	-1.94898929227357	15.8459571690943	5.36445716331882
R1 20130319	-1.91554237464337	0.0630802906217838	-1.94898929227357	16.2459571690943	10.0644571633188
R1 20130319	-2.11554237464336	0.0630802906217838	-1.84898929227357	13.6459571690943	5.96445716331882
R1 20130319	-2.01554237464336	0.0630802906217838	-1.74898929227357	11.8459571690943	7.26445716331882
R1 20130319	-2.11554237464336	0.0630802906217838	-1.74898929227357	8.74595716909429	7.46445716331882
R1 20130319	-2.31554237464336	0.0630802906217838	-1.64898929227357	8.24595716909429	0.964457163318819
R1 20130319	-2.31554237464336	0.0630802906217838	-1.74898929227357	6.84595716909429	-3.53554283668118
R1 20130319	-2.11554237464336	0.0630802906217838	-1.64898929227357	4.74595716909429	-1.23554283668118
R1 20130319	-2.11554237464336	0.0630802906217838	-1.54898929227357	4.94595716909429	-0.435542836681179
R1 20130319	-2.21554237464336	0.0630802906217838	-1.84898929227357	1.94595716909429	6.16445716331882
R1 20130319	-2.41554237464336	0.0630802906217838	-1.94898929227357	1.34595716909429	8.86445716331882
R1 20130319	-2.41554237464336	0.0630802906217838	-1.74898929227357	2.74595716909429	3.66445716331882
R1 20130319	-2.31554237464336	0.0630802906217838	-1.64898929227357	3.54595716909429	-1.73554283668118
R1 20130319	-2.11554237464336	0.0630802906217838	-1.54898929227357	5.04595716909429	-2.73554283668118
R1 20130319	-2.01554237464336	0.0630802906217838	-1.64898929227357	4.44595716909429	-1.23554283668118
R1 20130319	-2.11554237464336	0.0630802906217838	-1.74898929227357	0.445957169094291	2.16445716331882
R1 20130319	-2.41554237464336	0.0630802906217838	-1.94898929227357	-0.0540428309057095	0.664457163318822
R1 20130319	-2.21554237464336	0.0630802906217838	-1.64898929227357	3.24595716909429	-1.63554283668118
R1 20130319	-2.11554237464336	0.0630802906217838	-1.64898929227357	1.04595716909429	-1.63554283668118
R1 20130319	-2.11554237464336	0.0630802906217838	-1.64898929227357	1.14595716909429	-2.13554283668118
R1 20130319	-2.01554237464336	0.0630802906217838	-0.548989292273573	-1.45404283090571	-0.735542836681177
R1 20130319	-1.81554237464336	0.0630802906217838	0.451010707726427	0.0459571690942902	2.66445716331882
R1 20130319	-1.61554237464336	0.0630802906217838	0.551010707726427	-0.754042830905709	-0.335542836681178
R1 20130319	-1.51554237464336	0.0630802906217838	-1.54898929227357	0.145957169094292	-11.5355428366812
R1 20130319	-1.51554237464336	-0.0369197093782176	-1.74898929227357	0.54595716909429	-11.6355428366812
R1 20130319	-1.51554237464336	0.0630802906217838	-1.84898929227357	0.745957169094291	-11.1355428366812
R1 20130319	-1.51554237464336	0.0630802906217838	-1.34898929227357	-0.254042830905709	-12.4355428366812
R1 20130319	-1.51554237464336	0.0630802906217838	-1.84898929227357	-0.654042830905709	-9.83554283668118
R1 20130319	-1.31554237464336	0.0630802906217838	-1.04898929227357	0.745957169094291	-6.53554283668118
R1 20130319	-1.21554237464336	0.0630802906217838	0.0510107077264275	0.645957169094292	-0.835542836681178
R1 20130319	-1.21554237464336	0.0630802906217838	0.151010707726428	2.84595716909429	2.56445716331882
R1 20130319	-1.31554237464336	0.0630802906217838	0.351010707726427	5.04595716909429	3.76445716331882
R1 20130319	-1.31554237464336	-0.0369197093782176	1.05101070772643	4.84595716909429	7.96445716331882
R1 20130319	-1.11554237464336	0.0630802906217838	1.95101070772643	2.04595716909429	3.76445716331882
R1 20130319	-1.11554237464336	0.0630802906217838	2.55101070772643	3.34595716909429	8.06445716331882
R1 20130319	-1.01554237464336	0.0630802906217838	2.55101070772643	2.14595716909429	9.26445716331882
R1 20130319	-1.01554237464336	0.0630802906217838	2.15101070772643	2.44595716909429	8.76445716331882
R1 20130319	-1.11554237464336	0.0630802906217838	1.75101070772643	2.24595716909429	7.46445716331882
R1 20130319	-1.01554237464336	0.0630802906217838	1.75101070772643	3.54595716909429	5.96445716331882
R1 20130319	-1.01554237464336	0.0630802906217838	0.551010707726427	0.245957169094291	6.96445716331882
R1 20130319	-1.11554237464336	-0.0369197093782176	0.651010707726428	6.34595716909429	4.06445716331882
R1 20130319	-1.01554237464336	0.0630802906217838	0.751010707726427	5.74595716909429	4.36445716331882
R1 20130319	-1.01554237464336	0.0630802906217838	1.35101070772643	1.64595716909429	6.36445716331882
R1 20130319	-1.01554237464336	0.0630802906217838	0.951010707726427	2.84595716909429	6.16445716331882
R1 20130319	-1.01554237464336	0.0630802906217838	0.451010707726427	4.44595716909429	2.36445716331882
R1 20130319	-1.01554237464336	0.0630802906217838	-0.0489892922735726	3.24595716909429	0.664457163318822
R1 20130319	-1.01554237464336	0.0630802906217838	0.251010707726427	0.845957169094291	-1.53554283668118
R1 20130319	-0.915542374643366	0.0630802906217838	-0.348989292273572	2.04595716909429	-0.535542836681181
R1 20130319	-0.915542374643366	-0.0369197093782176	-1.34898929227357	3.24595716909429	-1.63554283668118
R1 20130319	-0.915542374643366	0.0630802906217838	-1.64898929227357	1.34595716909429	-2.43554283668118
R1 20130319	-1.11554237464336	0.0630802906217838	-1.54898929227357	2.04595716909429	-4.43554283668118
R1 20130319	-0.915542374643366	0.0630802906217838	-1.64898929227357	-0.45404283090571	-6.73554283668118
R1 20130319	-0.815542374643364	0.0630802906217838	-1.54898929227357	0.245957169094291	-14.8355428366812
R1 20130319	-0.615542374643365	0.0630802906217838	-0.948989292273573	0.0459571690942902	-18.1355428366812
R1 20130319	-0.815542374643364	-0.0369197093782176	1.35101070772643	-2.35404283090571	-2.13554283668118
R1 20130319	-0.415542374643366	-0.0369197093782176	2.55101070772643	-0.754042830905709	3.56445716331882
R1 20130319	-0.315542374643364	-0.0369197093782176	4.35101070772643	-2.25404283090571	5.06445716331882
R1 20130319	-0.215542374643363	-0.0369197093782176	4.35101070772643	-2.05404283090571	2.36445716331882
R1 20130319	-0.315542374643364	-0.0369197093782176	4.35101070772643	-1.85404283090571	4.06445716331882
R1 20130319	0.184457625356636	-0.0369197093782176	4.45101070772643	-1.75404283090571	-1.23554283668118
R1 20130319	0.284457625356637	-0.0369197093782176	4.75101070772643	-1.95404283090571	-2.13554283668118
R1 20130319	0.484457625356637	-0.0369197093782176	4.95101070772643	-1.35404283090571	1.06445716331882
R1 20130319	0.384457625356635	-0.0369197093782176	3.15101070772643	0.945957169094291	9.56445716331882
R1 20130319	0.684457625356636	-0.0369197093782176	3.65101070772643	-2.35404283090571	-0.135542836681182
R1 20130319	0.784457625356637	-0.0369197093782176	3.45101070772643	-2.55404283090571	1.56445716331882
R1 20130319	0.684457625356636	-0.0369197093782176	3.15101070772643	-2.45404283090571	-0.935542836681179
R1 20130319	0.384457625356635	-0.0369197093782176	3.35101070772643	-2.05404283090571	1.66445716331882
R1 20130319	0.784457625356637	-0.0369197093782176	2.05101070772643	-3.65404283090571	8.36445716331882
R1 20130319	0.784457625356637	-0.0369197093782176	2.05101070772643	-2.85404283090571	8.46445716331882
R1 20130319	0.184457625356636	-0.0369197093782176	2.05101070772643	-2.45404283090571	1.36445716331882
R1 20130319	0.684457625356636	-0.0369197093782176	1.75101070772643	-2.55404283090571	9.66445716331882
R1 20130319	0.684457625356636	-0.0369197093782176	2.25101070772643	-0.45404283090571	1.06445716331882
R1 20130319	0.784457625356637	-0.0369197093782176	2.25101070772643	-1.85404283090571	-1.03554283668118
R1 20130319	0.684457625356636	-0.0369197093782176	2.05101070772643	-0.854042830905708	-1.83554283668118
R1 20130319	0.684457625356636	-0.0369197093782176	1.85101070772643	-2.15404283090571	4.16445716331882
R1 20130319	0.784457625356637	-0.0369197093782176	1.95101070772643	-1.95404283090571	5.86445716331882
R1 20130319	0.784457625356637	-0.0369197093782176	2.05101070772643	-1.65404283090571	10.0644571633188
R1 20130319	0.684457625356636	-0.0369197093782176	1.75101070772643	-0.654042830905709	10.1644571633188
R1 20130319	0.684457625356636	-0.0369197093782176	2.15101070772643	-0.854042830905708	8.26445716331882
R1 20130319	0.684457625356636	-0.0369197093782176	2.35101070772643	-0.95404283090571	9.56445716331882
R1 20130319	0.784457625356637	-0.0369197093782176	2.55101070772643	-0.45404283090571	5.36445716331882
R1 20130319	0.784457625356637	-0.0369197093782176	1.65101070772643	0.345957169094291	5.46445716331882
R1 20130319	0.784457625356637	-0.0369197093782176	1.55101070772643	-0.854042830905708	7.46445716331882
R1 20130319	0.784457625356637	-0.0369197093782176	2.15101070772643	-0.254042830905709	8.26445716331882
R1 20130319	0.784457625356637	-0.0369197093782176	1.55101070772643	-0.754042830905709	3.76445716331882
R1 20130319	0.684457625356636	-0.0369197093782176	1.25101070772643	-0.0540428309057095	3.36445716331882
R1 20130319	0.784457625356637	-0.0369197093782176	1.05101070772643	-0.0540428309057095	3.26445716331882
R1 20130319	0.684457625356636	-0.0369197093782176	1.25101070772643	0.745957169094291	5.46445716331882
R1 20130319	0.684457625356636	-0.0369197093782176	1.25101070772643	0.245957169094291	4.96445716331882
R1 20130319	0.684457625356636	-0.0369197093782176	0.851010707726428	0.0459571690942902	5.06445716331882
R1 20130319	0.684457625356636	-0.0369197093782176	0.851010707726428	-1.25404283090571	5.36445716331882
R1 20130319	0.684457625356636	-0.0369197093782176	1.05101070772643	-0.95404283090571	5.66445716331882
R1 20130319	0.784457625356637	-0.0369197093782176	1.05101070772643	-0.354042830905708	3.76445716331882
R1 20130319	0.684457625356636	-0.0369197093782176	0.251010707726427	-0.0540428309057095	-1.53554283668118
R1 20130319	0.684457625356636	-0.0369197093782176	-0.448989292273573	-2.05404283090571	-7.43554283668118
R1 20130319	0.784457625356637	-0.0369197093782176	-1.74898929227357	-3.45404283090571	-15.3355428366812
R1 20130319	0.684457625356636	-0.0369197093782176	-2.04898929227357	-3.25404283090571	-12.5355428366812
R1 20130319	0.684457625356636	-0.0369197093782176	-2.04898929227357	-2.15404283090571	-9.93554283668118
R1 20130319	0.484457625356637	-0.0369197093782176	-2.14898929227357	-3.55404283090571	4.86445716331882
R1 20130319	0.184457625356636	-0.0369197093782176	-0.848989292273572	-4.45404283090571	9.76445716331882
R1 20130319	0.384457625356635	-0.0369197093782176	-0.0489892922735726	-5.15404283090571	3.96445716331882
R1 20130319	0.384457625356635	-0.0369197093782176	0.151010707726428	-4.65404283090571	5.76445716331882
R1 20130319	0.384457625356635	-0.0369197093782176	0.251010707726427	-6.85404283090571	2.56445716331882
R1 20130319	0.384457625356635	-0.0369197093782176	0.251010707726427	-6.35404283090571	3.56445716331882
R1 20130319	0.384457625356635	-0.0369197093782176	-0.0489892922735726	-8.05404283090571	1.66445716331882
R1 20130319	0.284457625356637	-0.0369197093782176	-0.348989292273572	-7.75404283090571	-1.53554283668118
R1 20130319	0.284457625356637	-0.0369197093782176	-0.448989292273573	-6.65404283090571	1.76445716331882
R1 20130319	0.184457625356636	-0.0369197093782176	-0.848989292273572	-7.55404283090571	-4.03554283668118
R1 20130319	0.184457625356636	-0.0369197093782176	-0.848989292273572	-7.05404283090571	-3.43554283668118
R1 20130319	0.184457625356636	-0.0369197093782176	-1.44898929227357	-7.45404283090571	-4.93554283668118
R1 20130319	0.184457625356636	-0.0369197093782176	-1.44898929227357	-6.45404283090571	-2.33554283668118
R1 20130319	-0.0155423746433634	-0.0369197093782176	-1.74898929227357	-6.45404283090571	-4.03554283668118
R1 20130319	-0.0155423746433634	-0.0369197093782176	-0.748989292273573	-6.25404283090571	-6.83554283668118
R1 20130319	-0.0155423746433634	-0.0369197093782176	-1.44898929227357	-4.35404283090571	-7.03554283668118
R1 20130319	-0.0155423746433634	0.0630802906217838	-1.34898929227357	-3.85404283090571	-8.93554283668118
R1 20130319	-0.0155423746433634	0.0630802906217838	-1.74898929227357	-5.85404283090571	-8.93554283668118
R1 20130319	-0.0155423746433634	-0.0369197093782176	-1.74898929227357	-2.05404283090571	-7.33554283668118
R1 20130319	-0.215542374643363	-0.0369197093782176	-1.94898929227357	-1.45404283090571	-6.03554283668118
R1 20130319	-0.215542374643363	0.0630802906217838	-2.04898929227357	-2.65404283090571	-3.63554283668118
R1 20130319	-0.315542374643364	0.0630802906217838	-1.74898929227357	-4.55404283090571	-5.63554283668118
R1 20130319	-0.315542374643364	0.0630802906217838	-2.14898929227357	-3.45404283090571	-7.03554283668118
R1 20130319	-0.315542374643364	0.0630802906217838	-2.14898929227357	-5.65404283090571	-6.83554283668118
R1 20130319	-0.315542374643364	0.0630802906217838	-1.54898929227357	-5.75404283090571	-3.43554283668118
R1 20130319	-0.315542374643364	0.0630802906217838	-1.84898929227357	-7.15404283090571	-7.33554283668118
R1 20130319	-0.315542374643364	0.0630802906217838	-1.54898929227357	-7.65404283090571	-8.23554283668118
R1 20130319	-0.315542374643364	0.0630802906217838	-1.34898929227357	-5.45404283090571	-7.93554283668118
R1 20130319	-0.315542374643364	0.0630802906217838	-1.74898929227357	-6.65404283090571	-8.43554283668118
R1 20130319	-0.315542374643364	0.0630802906217838	-1.74898929227357	-8.55404283090571	-9.53554283668118
R1 20130319	-0.315542374643364	0.0630802906217838	-1.14898929227357	-8.05404283090571	-11.8355428366812
R1 20130319	-0.415542374643366	0.0630802906217838	-1.64898929227357	-6.45404283090571	-8.53554283668118
R1 20130319	-0.315542374643364	0.0630802906217838	-0.948989292273573	-7.05404283090571	-9.43554283668118
R1 20130319	-0.315542374643364	0.0630802906217838	-1.34898929227357	-6.45404283090571	-7.43554283668118
R1 20130319	-0.315542374643364	0.0630802906217838	-0.848989292273572	-8.55404283090571	-7.83554283668118
R1 20130319	-0.315542374643364	0.0630802906217838	-1.24898929227357	-5.65404283090571	-6.43554283668118
R1 20130319	-0.315542374643364	0.0630802906217838	-1.54898929227357	-8.45404283090571	-9.23554283668118
R1 20130319	-0.315542374643364	0.0630802906217838	-1.24898929227357	-8.55404283090571	-9.73554283668118
R1 20130319	-0.315542374643364	0.0630802906217838	-0.648989292273573	-8.45404283090571	-8.43554283668118
R1 20130319	-0.315542374643364	0.0630802906217838	-1.34898929227357	-8.45404283090571	-11.6355428366812
R1 20130319	-0.315542374643364	0.0630802906217838	-1.44898929227357	-8.45404283090571	-12.9355428366812
R1 20130319	-0.315542374643364	0.0630802906217838	-1.44898929227357	-6.15404283090571	-12.0355428366812
R1 20130319	-0.315542374643364	0.0630802906217838	-1.54898929227357	-7.35404283090571	-11.6355428366812
R1 20130319	-0.315542374643364	0.0630802906217838	-1.34898929227357	-8.65404283090571	-9.73554283668118
R1 20130319	-0.315542374643364	0.0630802906217838	-1.54898929227357	-7.85404283090571	-12.7355428366812
R1 20130319	-0.315542374643364	0.0630802906217838	-0.748989292273573	-8.65404283090571	-9.83554283668118
R1 20130319	-0.315542374643364	0.0630802906217838	-1.34898929227357	-6.15404283090571	-11.4355428366812
R1 20130319	-0.315542374643364	0.0630802906217838	-1.44898929227357	-6.95404283090571	-13.1355428366812
R1 20130319	-0.315542374643364	0.0630802906217838	-1.54898929227357	-7.65404283090571	-11.4355428366812
R1 20130319	-0.415542374643366	0.0630802906217838	-1.34898929227357	-8.75404283090571	-13.0355428366812
R1 20130319	-0.415542374643366	0.0630802906217838	-1.54898929227357	-6.85404283090571	-11.9355428366812
R1 20130319	-0.415542374643366	0.0630802906217838	-1.74898929227357	-5.85404283090571	-12.3355428366812
R1 20130319	-0.415542374643366	0.0630802906217838	-1.74898929227357	-8.45404283090571	-13.4355428366812
R1 20130319	-0.415542374643366	0.0630802906217838	-1.44898929227357	-6.75404283090571	-13.2355428366812
R1 20130319	-0.515542374643363	0.0630802906217838	-1.84898929227357	-8.65404283090571	-14.1355428366812
R1 20130319	-0.515542374643363	0.0630802906217838	-1.34898929227357	-8.95404283090571	-7.83554283668118
R1 20130319	-0.415542374643366	0.0630802906217838	-1.54898929227357	-8.05404283090571	-16.6355428366812
R1 20130319	-0.415542374643366	0.0630802906217838	-1.74898929227357	-7.75404283090571	-10.6355428366812
R1 20130319	-0.615542374643365	0.0630802906217838	-1.84898929227357	-7.95404283090571	-12.1355428366812
R1 20130319	-0.615542374643365	0.0630802906217838	-1.84898929227357	-6.45404283090571	-12.5355428366812
R1 20130319	-0.515542374643363	0.0630802906217838	-1.84898929227357	-7.65404283090571	-14.0355428366812
R1 20130319	-0.515542374643363	0.0630802906217838	-1.84898929227357	-6.95404283090571	-15.1355428366812
R1 20130319	-0.515542374643363	0.0630802906217838	-1.74898929227357	-4.95404283090571	-11.7355428366812
R1 20130319	-0.515542374643363	0.0630802906217838	-1.54898929227357	-5.35404283090571	-11.2355428366812
R1 20130319	-0.415542374643366	-0.0369197093782176	-1.84898929227357	-5.45404283090571	5.06445716331882
R1 20130319	-0.315542374643364	0.0630802906217838	1.65101070772643	-2.85404283090571	19.5644571633188
R1 20130319	-0.215542374643363	0.0630802906217838	1.95101070772643	-5.35404283090571	11.6644571633188
R1 20130319	-0.0155423746433634	0.0630802906217838	1.75101070772643	-8.55404283090571	8.46445716331882
R1 20130319	-0.0155423746433634	0.0630802906217838	1.35101070772643	-8.55404283090571	17.4644571633188
R1 20130319	-0.0155423746433634	0.0630802906217838	1.15101070772643	-8.95404283090571	12.4644571633188
R1 20130319	-0.115542374643365	0.0630802906217838	1.25101070772643	-7.25404283090571	12.8644571633188
R1 20130319	-0.215542374643363	0.0630802906217838	1.25101070772643	-9.05404283090571	10.0644571633188
R1 20130319	-0.515542374643363	0.0630802906217838	0.251010707726427	-6.35404283090571	7.16445716331882
R1 20130319	-0.615542374643365	0.0630802906217838	0.951010707726427	-8.85404283090571	8.56445716331882
R1 20130319	-0.615542374643365	0.0630802906217838	1.15101070772643	-8.95404283090571	8.16445716331882
R1 20130319	-0.615542374643365	0.0630802906217838	0.351010707726427	-8.95404283090571	-1.33554283668118
R1 20130319	-0.615542374643365	0.0630802906217838	0.0510107077264275	-8.65404283090571	-1.73554283668118
R1 20130319	-0.715542374643363	0.0630802906217838	-0.748989292273573	-7.95404283090571	-1.43554283668118
R1 20130319	-0.715542374643363	0.0630802906217838	-0.648989292273573	-8.75404283090571	-5.03554283668118
R1 20130319	-0.815542374643364	0.0630802906217838	-0.648989292273573	-8.85404283090571	-3.13554283668118
R1 20130319	-0.815542374643364	0.0630802906217838	-0.748989292273573	-6.75404283090571	-3.03554283668118
R1 20130319	-0.815542374643364	0.0630802906217838	-0.748989292273573	-8.85404283090571	-6.63554283668118
R1 20130319	-0.815542374643364	0.0630802906217838	-0.548989292273573	-8.05404283090571	-5.53554283668118
R1 20130319	-0.815542374643364	0.0630802906217838	-0.0489892922735726	-7.25404283090571	-2.93554283668118
R1 20130319	-0.715542374643363	0.0630802906217838	-0.748989292273573	-8.95404283090571	-4.63554283668118
R1 20130319	-0.915542374643366	0.0630802906217838	-0.648989292273573	-8.55404283090571	-4.63554283668118
R1 20130319	-0.815542374643364	0.0630802906217838	0.0510107077264275	-7.65404283090571	-2.53554283668118
R1 20130319	-0.815542374643364	0.0630802906217838	-0.148989292273573	-8.85404283090571	-4.13554283668118
R1 20130319	-0.915542374643366	0.0630802906217838	0.0510107077264275	-8.95404283090571	-3.63554283668118
R1 20130319	-0.815542374643364	0.0630802906217838	0.151010707726428	-8.95404283090571	-4.83554283668118
R1 20130319	-0.815542374643364	0.0630802906217838	-0.348989292273572	-8.95404283090571	-5.33554283668118
R1 20130319	-0.915542374643366	0.0630802906217838	-0.648989292273573	-8.95404283090571	-10.5355428366812
R1 20130319	-0.815542374643364	0.0630802906217838	-1.24898929227357	-9.95404283090571	-13.8355428366812
R1 20130319	-1.01554237464336	-0.0369197093782176	-2.14898929227357	-1.75404283090571	-18.3355428366812
R1 20130319	-0.915542374643366	-0.0369197093782176	-1.04898929227357	4.34595716909429	-14.6355428366812
R1 20130319	-0.915542374643366	-0.0369197093782176	-0.748989292273573	6.24595716909429	-12.7355428366812
R1 20130319	-0.915542374643366	-0.0369197093782176	-0.848989292273572	4.34595716909429	-10.9355428366812
R1 20130319	-1.01554237464336	0.0630802906217838	-1.54898929227357	3.54595716909429	-13.9355428366812
R1 20130319	-1.01554237464336	0.0630802906217838	-1.34898929227357	2.64595716909429	-11.0355428366812
R1 20130319	-1.01554237464336	0.0630802906217838	-1.94898929227357	3.44595716909429	-13.3355428366812
R1 20130319	-1.01554237464336	0.0630802906217838	-1.44898929227357	2.34595716909429	-13.4355428366812
R1 20130319	-1.11554237464336	0.0630802906217838	-1.24898929227357	2.44595716909429	-12.5355428366812
R1 20130319	-1.21554237464336	0.0630802906217838	-1.84898929227357	3.34595716909429	-14.5355428366812
R1 20130319	-1.21554237464336	0.0630802906217838	-1.94898929227357	1.04595716909429	-14.1355428366812
R1 20130319	-1.31554237464336	0.0630802906217838	-1.94898929227357	2.74595716909429	-14.5355428366812
R1 20130319	-1.31554237464336	0.0630802906217838	-1.84898929227357	2.34595716909429	-11.3355428366812
R1 20130319	-1.31554237464336	0.0630802906217838	-1.34898929227357	1.74595716909429	-12.7355428366812
R1 20130319	-1.31554237464336	0.0630802906217838	-1.54898929227357	0.945957169094291	-14.0355428366812
R1 20130319	-1.31554237464336	0.0630802906217838	-1.64898929227357	1.14595716909429	-12.5355428366812
R1 20130319	-1.31554237464336	0.0630802906217838	-1.94898929227357	2.54595716909429	-13.5355428366812
R1 20130319	-1.31554237464336	0.0630802906217838	-1.64898929227357	4.54595716909429	-14.6355428366812
R1 20130319	-1.41554237464337	-0.0369197093782176	-1.94898929227357	3.54595716909429	2.36445716331882
R1 20130319	-1.11554237464336	-0.0369197093782176	0.851010707726428	1.84595716909429	26.7644571633188
R1 20130319	-1.01554237464336	0.0630802906217838	0.751010707726427	1.84595716909429	7.06445716331882
R1 20130319	-0.715542374643363	0.0630802906217838	0.551010707726427	2.14595716909429	-6.23554283668118
R1 20130319	-0.815542374643364	0.0630802906217838	0.751010707726427	0.345957169094291	4.56445716331882
R1 20130319	-0.715542374643363	0.0630802906217838	0.651010707726428	-0.254042830905709	0.864457163318818
R1 20130319	-0.715542374643363	0.0630802906217838	0.551010707726427	0.145957169094292	1.36445716331882
R1 20130319	-0.915542374643366	0.0630802906217838	0.351010707726427	0.645957169094292	2.36445716331882
R1 20130319	-1.01554237464336	0.0630802906217838	-0.248989292273573	-0.0540428309057095	-6.53554283668118
R1 20130319	-1.31554237464336	0.0630802906217838	-0.248989292273573	3.04595716909429	1.46445716331882
R1 20130319	-1.41554237464337	0.0630802906217838	1.65101070772643	0.145957169094292	10.5644571633188
R1 20130319	-1.31554237464336	0.0630802906217838	1.85101070772643	1.84595716909429	5.76445716331882
R1 20130319	-1.31554237464336	0.0630802906217838	1.85101070772643	0.445957169094291	7.36445716331882
R1 20130319	-1.31554237464336	0.0630802906217838	1.95101070772643	1.14595716909429	4.66445716331882
R1 20130319	-1.21554237464336	0.0630802906217838	1.45101070772643	-0.254042830905709	0.764457163318824
R1 20130319	-1.21554237464336	0.0630802906217838	0.951010707726427	0.54595716909429	-1.33554283668118
R1 20130319	-1.21554237464336	0.0630802906217838	0.451010707726427	0.0459571690942902	-6.23554283668118
R1 20130319	-1.31554237464336	0.0630802906217838	-0.0489892922735726	-0.55404283090571	-8.73554283668118
R1 20130319	-1.31554237464336	0.0630802906217838	-0.248989292273573	-0.45404283090571	-11.0355428366812
R1 20130319	-1.31554237464336	0.0630802906217838	-0.248989292273573	0.245957169094291	-8.63554283668118
R1 20130319	-1.31554237464336	0.0630802906217838	-0.248989292273573	0.54595716909429	-9.23554283668118
R1 20130319	-1.31554237464336	0.0630802906217838	-0.548989292273573	-0.154042830905709	-12.1355428366812
R1 20130319	-1.31554237464336	0.0630802906217838	-0.648989292273573	-0.254042830905709	-10.4355428366812
R1 20130319	-1.31554237464336	0.0630802906217838	-0.448989292273573	0.0459571690942902	-11.2355428366812
R1 20130319	-1.31554237464336	0.0630802906217838	-0.948989292273573	-0.95404283090571	-16.8355428366812
R1 20130319	-1.31554237464336	0.0630802906217838	-1.04898929227357	-1.05404283090571	-16.0355428366812
R1 20130319	-1.31554237464336	0.0630802906217838	-0.548989292273573	-0.654042830905709	-11.1355428366812
R1 20130319	-1.31554237464336	0.0630802906217838	-0.448989292273573	-0.354042830905708	-13.0355428366812
R1 20130319	-1.31554237464336	0.0630802906217838	-0.748989292273573	-1.25404283090571	-14.1355428366812
R1 20130319	-1.31554237464336	0.0630802906217838	-0.548989292273573	-1.05404283090571	-12.2355428366812
R1 20130319	-1.31554237464336	0.0630802906217838	-0.948989292273573	-0.0540428309057095	-13.3355428366812
R1 20130319	-1.31554237464336	0.0630802906217838	-0.848989292273572	-1.75404283090571	-16.1355428366812
R1 20130319	-1.31554237464336	0.0630802906217838	-0.648989292273573	0.945957169094291	-8.63554283668118
R1 20130319	-1.31554237464336	0.0630802906217838	-0.448989292273573	-1.05404283090571	-11.9355428366812
R1 20130319	-1.31554237464336	0.0630802906217838	-0.348989292273572	-0.45404283090571	-13.5355428366812
R1 20130319	-1.31554237464336	0.0630802906217838	-0.448989292273573	-0.0540428309057095	-13.8355428366812
R1 20130319	-1.31554237464336	0.0630802906217838	-0.448989292273573	-0.55404283090571	-12.2355428366812
R1 20130319	-1.31554237464336	0.0630802906217838	-0.948989292273573	-0.854042830905708	-14.3355428366812
R1 20130319	-1.31554237464336	0.0630802906217838	-0.848989292273572	-0.854042830905708	-15.9355428366812
R1 20130319	-1.31554237464336	0.0630802906217838	-1.14898929227357	-0.654042830905709	-11.6355428366812
R1 20130319	-1.21554237464336	0.0630802906217838	-1.84898929227357	0.845957169094291	-7.23554283668118
R1 20130319	-1.21554237464336	0.0630802906217838	-1.94898929227357	1.54595716909429	-5.13554283668118
R1 20130319	-1.31554237464336	0.0630802906217838	-1.64898929227357	1.94595716909429	-6.53554283668118
R1 20130319	-1.31554237464336	0.0630802906217838	-1.04898929227357	-1.15404283090571	-3.63554283668118
R1 20130319	-1.31554237464336	0.0630802906217838	-0.448989292273573	-2.15404283090571	-5.93554283668118
R1 20130319	-1.41554237464337	0.0630802906217838	-0.548989292273573	-1.55404283090571	-6.43554283668118
R1 20130319	-1.31554237464336	0.0630802906217838	-0.548989292273573	-0.45404283090571	-7.63554283668118
R1 20130319	-1.31554237464336	0.0630802906217838	-0.348989292273572	0.345957169094291	-7.13554283668118
R1 20130319	-1.31554237464336	0.0630802906217838	-0.648989292273573	0.645957169094292	-6.03554283668118
R1 20130319	-1.31554237464336	0.0630802906217838	-0.348989292273572	0.54595716909429	-6.33554283668118
R1 20130319	-1.51554237464336	0.0630802906217838	-0.848989292273572	-2.15404283090571	0.464457163318819
R1 20130319	-1.31554237464336	0.0630802906217838	0.751010707726427	-2.25404283090571	6.36445716331882
R1 20130319	-1.31554237464336	0.0630802906217838	2.05101070772643	-1.45404283090571	25.8644571633188
R1 20130319	-1.51554237464336	0.0630802906217838	3.55101070772643	-1.45404283090571	34.9644571633188
R1 20130319	-1.31554237464336	0.0630802906217838	3.45101070772643	-1.55404283090571	26.0644571633188
R1 20130319	-1.01554237464336	0.0630802906217838	3.95101070772643	-1.55404283090571	19.9644571633188
R1 20130319	-0.815542374643364	0.0630802906217838	4.05101070772643	-1.15404283090571	10.3644571633188
R1 20130319	-0.715542374643363	0.0630802906217838	3.55101070772643	-0.254042830905709	10.8644571633188
R1 20130319	-0.815542374643364	0.0630802906217838	3.75101070772643	-0.45404283090571	20.6644571633188
R1 20130319	-0.715542374643363	0.0630802906217838	5.15101070772643	-1.45404283090571	8.16445716331882
R1 20130319	-0.615542374643365	0.0630802906217838	4.55101070772643	0.445957169094291	1.56445716331882
R1 20130319	-0.715542374643363	0.0630802906217838	3.15101070772643	-0.754042830905709	-6.83554283668118
R1 20130319	-0.715542374643363	0.0630802906217838	1.35101070772643	-0.55404283090571	-7.93554283668118
R1 20130319	-0.815542374643364	0.0630802906217838	0.751010707726427	-0.55404283090571	-9.43554283668118
R1 20130319	-0.815542374643364	0.0630802906217838	0.351010707726427	-1.25404283090571	-11.6355428366812
R1 20130319	-0.815542374643364	0.0630802906217838	0.451010707726427	0.245957169094291	-10.9355428366812
R1 20130319	-0.715542374643363	0.0630802906217838	0.751010707726427	-2.15404283090571	-8.53554283668118
R1 20130319	-0.715542374643363	0.0630802906217838	-0.148989292273573	-1.75404283090571	-18.0355428366812
R1 20130319	-0.715542374643363	0.0630802906217838	-1.84898929227357	-0.45404283090571	-23.8355428366812
R1 20130319	-1.01554237464336	0.0630802906217838	0.351010707726427	-0.254042830905709	7.86445716331882
R1 20130319	-0.915542374643366	0.0630802906217838	2.95101070772643	0.0459571690942902	4.06445716331882
R1 20130319	-0.715542374643363	0.0630802906217838	1.75101070772643	-1.85404283090571	-4.33554283668118
R1 20130319	-0.715542374643363	0.0630802906217838	0.751010707726427	-0.354042830905708	-12.3355428366812
R1 20130319	-0.715542374643363	0.0630802906217838	-0.0489892922735726	-1.15404283090571	-11.5355428366812
R1 20130319	-0.815542374643364	0.0630802906217838	-0.348989292273572	-0.854042830905708	-11.5355428366812
R1 20130319	-0.815542374643364	0.0630802906217838	-0.448989292273573	-1.45404283090571	-13.1355428366812
R1 20130319	-0.715542374643363	0.0630802906217838	-0.248989292273573	-1.15404283090571	-12.5355428366812
R1 20130319	-0.715542374643363	0.0630802906217838	-0.648989292273573	1.24595716909429	-17.1355428366812
R1 20130319	-0.915542374643366	0.0630802906217838	-0.148989292273573	-0.154042830905709	-3.73554283668118
R1 20130319	-0.815542374643364	0.0630802906217838	0.751010707726427	-1.05404283090571	-5.83554283668118
R1 20130319	-0.715542374643363	0.0630802906217838	1.25101070772643	0.245957169094291	-3.83554283668118
R1 20130319	-0.615542374643365	0.0630802906217838	0.251010707726427	1.04595716909429	3.36445716331882
R1 20130319	-0.715542374643363	0.0630802906217838	-0.548989292273573	2.84595716909429	-1.33554283668118
R1 20130319	-0.715542374643363	0.0630802906217838	-0.0489892922735726	1.74595716909429	-1.23554283668118
R1 20130319	-0.715542374643363	0.0630802906217838	0.0510107077264275	2.64595716909429	1.76445716331882
R1 20130319	-0.915542374643366	0.0630802906217838	-0.648989292273573	-0.754042830905709	-4.73554283668118
R1 20130319	-0.915542374643366	0.0630802906217838	0.451010707726427	-2.95404283090571	-0.835542836681178
R1 20130319	-0.915542374643366	0.0630802906217838	0.951010707726427	-1.15404283090571	-1.33554283668118
R1 20130319	-0.715542374643363	0.0630802906217838	1.55101070772643	-0.254042830905709	-3.23554283668118
R1 20130319	-0.815542374643364	0.0630802906217838	1.05101070772643	1.24595716909429	-5.03554283668118
R1 20130319	-0.715542374643363	0.0630802906217838	0.851010707726428	0.445957169094291	-3.53554283668118
R1 20130319	-0.815542374643364	0.0630802906217838	0.651010707726428	2.14595716909429	-4.43554283668118
R1 20130319	-0.715542374643363	0.0630802906217838	-0.0489892922735726	4.24595716909429	-7.13554283668118
R1 20130319	-0.815542374643364	0.0630802906217838	0.551010707726427	3.64595716909429	-4.23554283668118
R1 20130319	-0.815542374643364	0.0630802906217838	0.651010707726428	-0.654042830905709	-0.635542836681182
R1 20130319	-0.915542374643366	0.0630802906217838	0.951010707726427	-0.254042830905709	12.4644571633188
R1 20130319	-0.915542374643366	0.0630802906217838	0.751010707726427	-1.45404283090571	13.0644571633188
R1 20130319	-1.01554237464336	0.0630802906217838	0.651010707726428	0.645957169094292	2.96445716331882
R1 20130319	-1.01554237464336	0.0630802906217838	2.35101070772643	-0.854042830905708	26.6644571633188
R1 20130319	-1.01554237464336	0.0630802906217838	3.55101070772643	-1.05404283090571	38.6644571633188
R1 20130319	-0.915542374643366	0.0630802906217838	4.05101070772643	-2.45404283090571	28.2644571633188
R1 20130319	-0.715542374643363	0.0630802906217838	3.65101070772643	-3.95404283090571	27.6644571633188
R1 20130319	-0.815542374643364	0.0630802906217838	3.35101070772643	-3.05404283090571	25.5644571633188
R1 20130319	-0.715542374643363	0.0630802906217838	4.05101070772643	-2.45404283090571	22.8644571633188
R1 20130319	-0.715542374643363	0.0630802906217838	4.45101070772643	0.245957169094291	8.86445716331882
R1 20130319	-0.715542374643363	0.0630802906217838	3.15101070772643	-2.05404283090571	3.36445716331882
R1 20130319	-0.715542374643363	0.0630802906217838	2.35101070772643	-1.95404283090571	-3.13554283668118
R1 20130319	-0.715542374643363	0.0630802906217838	1.35101070772643	-0.55404283090571	-9.43554283668118
R1 20130319	-0.915542374643366	0.0630802906217838	1.85101070772643	-1.45404283090571	1.86445716331882
R1 20130319	-0.815542374643364	0.0630802906217838	1.55101070772643	-2.65404283090571	-5.23554283668118
R1 20130319	-0.715542374643363	0.0630802906217838	0.951010707726427	-2.75404283090571	-11.6355428366812
R1 20130319	-0.815542374643364	0.0630802906217838	-0.448989292273573	-2.25404283090571	-15.5355428366812
R1 20130319	-0.815542374643364	0.0630802906217838	-0.848989292273572	-2.25404283090571	-12.8355428366812
R1 20130319	-0.715542374643363	0.0630802906217838	0.351010707726427	-1.15404283090571	-12.2355428366812
R1 20130319	-0.715542374643363	0.0630802906217838	0.251010707726427	-0.55404283090571	-10.0355428366812
R1 20130319	-0.715542374643363	0.0630802906217838	-0.348989292273572	-2.35404283090571	-13.8355428366812
R1 20130319	-0.715542374643363	0.0630802906217838	-0.148989292273573	-0.754042830905709	-9.53554283668118
R1 20130319	-0.715542374643363	0.0630802906217838	0.251010707726427	-0.754042830905709	-10.5355428366812
R1 20130319	-0.815542374643364	0.0630802906217838	0.151010707726428	-0.354042830905708	-8.53554283668118
R1 20130319	-0.815542374643364	0.0630802906217838	0.0510107077264275	-1.45404283090571	-7.23554283668118
R1 20130319	-0.815542374643364	0.0630802906217838	0.351010707726427	-0.854042830905708	-3.83554283668118
R1 20130319	-0.815542374643364	0.0630802906217838	0.751010707726427	-0.354042830905708	-3.23554283668118
R1 20130319	-0.715542374643363	0.0630802906217838	0.951010707726427	-1.25404283090571	-3.93554283668118
R1 20130319	-0.715542374643363	0.0630802906217838	0.351010707726427	0.145957169094292	-6.63554283668118
R1 20130319	-0.815542374643364	0.0630802906217838	-0.248989292273573	0.145957169094292	-11.7355428366812
R1 20130319	-0.715542374643363	0.0630802906217838	-0.748989292273573	-1.65404283090571	-8.43554283668118
R1 20130319	-0.715542374643363	0.0630802906217838	-0.748989292273573	-0.254042830905709	-9.03554283668118
R1 20130319	-0.715542374643363	0.0630802906217838	-0.648989292273573	-0.854042830905708	-4.83554283668118
R1 20130319	-0.715542374643363	0.0630802906217838	-1.14898929227357	0.745957169094291	1.16445716331882
R1 20130319	-0.715542374643363	-0.0369197093782176	-0.948989292273573	2.84595716909429	-3.03554283668118
R1 20130319	-0.715542374643363	0.0630802906217838	0.351010707726427	0.745957169094291	2.96445716331882
R1 20130319	-0.615542374643365	0.0630802906217838	-0.548989292273573	4.14595716909429	4.96445716331882
R1 20130319	-0.915542374643366	0.0630802906217838	-1.44898929227357	5.34595716909429	-0.335542836681178
R1 20130319	-0.915542374643366	0.0630802906217838	-1.44898929227357	-4.35404283090571	4.16445716331882
R1 20130319	-0.915542374643366	0.0630802906217838	-0.0489892922735726	-3.85404283090571	6.96445716331882
R1 20130319	-0.915542374643366	0.0630802906217838	0.451010707726427	-2.45404283090571	5.76445716331882
R1 20130319	-1.01554237464336	0.0630802906217838	0.451010707726427	-3.55404283090571	2.36445716331882
R1 20130319	-0.715542374643363	0.0630802906217838	0.751010707726427	-2.85404283090571	6.16445716331882
R1 20130319	-0.915542374643366	0.0630802906217838	1.65101070772643	-2.05404283090571	4.36445716331882
R1 20130319	-0.715542374643363	0.0630802906217838	1.05101070772643	-2.45404283090571	5.36445716331882
R1 20130319	-0.915542374643366	0.0630802906217838	0.951010707726427	-4.45404283090571	2.86445716331882
R1 20130319	-0.815542374643364	0.0630802906217838	0.851010707726428	-4.35404283090571	1.86445716331882
R1 20130319	-0.815542374643364	0.0630802906217838	1.35101070772643	-5.05404283090571	-1.43554283668118
R1 20130319	-0.715542374643363	0.0630802906217838	1.05101070772643	-2.45404283090571	0.0644571633188207
R1 20130319	-0.715542374643363	0.0630802906217838	1.05101070772643	-0.354042830905708	1.86445716331882
R1 20130319	-1.01554237464336	0.0630802906217838	0.851010707726428	-2.95404283090571	-4.13554283668118
R1 20130319	-0.915542374643366	0.0630802906217838	2.75101070772643	-1.75404283090571	-2.53554283668118
R1 20130319	-0.715542374643363	0.0630802906217838	2.25101070772643	-0.354042830905708	-6.83554283668118
R1 20130319	-0.715542374643363	0.0630802906217838	1.75101070772643	-2.45404283090571	-8.83554283668118
R1 20130319	-0.715542374643363	0.0630802906217838	1.25101070772643	-0.654042830905709	-9.93554283668118
R1 20130319	-0.715542374643363	0.0630802906217838	0.951010707726427	-2.95404283090571	-9.53554283668118
R1 20130319	-0.715542374643363	0.0630802906217838	1.25101070772643	-2.05404283090571	-8.13554283668118
R1 20130319	-0.715542374643363	0.0630802906217838	1.15101070772643	-4.15404283090571	-6.83554283668118
R1 20130319	-0.715542374643363	0.0630802906217838	0.951010707726427	-3.65404283090571	-9.23554283668118
R1 20130319	-0.815542374643364	0.0630802906217838	0.851010707726428	-3.25404283090571	-7.53554283668118
R1 20130319	-0.815542374643364	0.0630802906217838	1.15101070772643	-4.95404283090571	-6.33554283668118
R1 20130319	-0.815542374643364	0.0630802906217838	1.05101070772643	-2.85404283090571	-6.03554283668118
R1 20130319	-0.815542374643364	0.0630802906217838	1.45101070772643	-3.15404283090571	-4.13554283668118
R1 20130319	-0.815542374643364	0.0630802906217838	1.65101070772643	-2.85404283090571	-6.63554283668118
R1 20130319	-0.815542374643364	0.0630802906217838	1.15101070772643	-2.25404283090571	-6.13554283668118
R1 20130319	-0.815542374643364	0.0630802906217838	1.35101070772643	-3.75404283090571	-6.03554283668118
R1 20130319	-0.815542374643364	0.0630802906217838	1.45101070772643	-2.75404283090571	-6.63554283668118
R1 20130319	-0.815542374643364	0.0630802906217838	1.05101070772643	-3.05404283090571	-6.33554283668118
R1 20130319	-0.715542374643363	0.0630802906217838	1.35101070772643	-2.45404283090571	-5.63554283668118
R1 20130319	-0.715542374643363	0.0630802906217838	1.25101070772643	-2.35404283090571	-7.23554283668118
R1 20130319	-0.815542374643364	0.0630802906217838	0.951010707726427	-1.65404283090571	-5.93554283668118
R1 20130319	-0.815542374643364	0.0630802906217838	1.25101070772643	-0.95404283090571	-5.43554283668118
R1 20130319	-0.715542374643363	0.0630802906217838	1.55101070772643	-2.05404283090571	-5.53554283668118
R1 20130319	-0.815542374643364	0.0630802906217838	1.15101070772643	0.245957169094291	-4.73554283668118
R1 20130319	-0.815542374643364	0.0630802906217838	1.45101070772643	-2.15404283090571	-4.43554283668118
R1 20130319	-0.715542374643363	0.0630802906217838	1.55101070772643	-2.35404283090571	-6.33554283668118
R1 20130319	-0.815542374643364	0.0630802906217838	-0.0489892922735726	-1.65404283090571	-12.5355428366812
R1 20130319	-0.915542374643366	0.0630802906217838	-1.14898929227357	-2.25404283090571	-15.4355428366812
R1 20130319	-0.715542374643363	0.0630802906217838	-1.04898929227357	-3.65404283090571	-17.7355428366812
R1 20130319	-0.715542374643363	0.0630802906217838	-1.34898929227357	-2.35404283090571	-18.0355428366812
R1 20130319	-0.815542374643364	0.0630802906217838	-0.948989292273573	-4.35404283090571	-13.8355428366812
R1 20130319	-0.915542374643366	0.0630802906217838	-1.04898929227357	-2.55404283090571	-13.1355428366812
R1 20130319	-0.715542374643363	0.0630802906217838	-1.24898929227357	-2.25404283090571	-8.73554283668118
R1 20130319	-0.615542374643365	0.0630802906217838	-1.14898929227357	-2.25404283090571	0.364457163318818
R1 20130319	-0.615542374643365	0.0630802906217838	-1.44898929227357	-1.95404283090571	-1.53554283668118
R1 20130319	-0.415542374643366	0.0630802906217838	-1.34898929227357	1.04595716909429	7.56445716331882
R1 20130319	-0.715542374643363	0.0630802906217838	-1.24898929227357	2.84595716909429	4.46445716331882
R1 20130319	-1.01554237464336	0.0630802906217838	-0.548989292273573	-1.95404283090571	-0.935542836681179
R1 20130319	-0.915542374643366	0.0630802906217838	0.851010707726428	-3.85404283090571	3.76445716331882
R1 20130319	-0.915542374643366	0.0630802906217838	0.451010707726427	-5.35404283090571	1.36445716331882
R1 20130319	-0.915542374643366	0.0630802906217838	-1.04898929227357	-4.35404283090571	-4.83554283668118
R1 20130319	-0.915542374643366	0.0630802906217838	0.551010707726427	-6.95404283090571	-4.23554283668118
R1 20130319	-0.815542374643364	0.0630802906217838	0.651010707726428	-6.75404283090571	-4.53554283668118
R1 20130319	-0.915542374643366	0.0630802906217838	0.351010707726427	-6.95404283090571	-7.83554283668118
R1 20130319	-0.815542374643364	0.0630802906217838	1.05101070772643	-5.85404283090571	-5.23554283668118
R1 20130319	-0.815542374643364	0.0630802906217838	0.951010707726427	-6.55404283090571	-7.63554283668118
R1 20130319	-0.915542374643366	0.0630802906217838	1.55101070772643	-6.05404283090571	-14.7355428366812
R1 20130319	-0.715542374643363	0.0630802906217838	1.45101070772643	-5.65404283090571	-16.3355428366812
R1 20130319	-0.715542374643363	0.0630802906217838	0.451010707726427	-4.95404283090571	-19.6355428366812
R1 20130319	-0.815542374643364	0.0630802906217838	0.451010707726427	-5.05404283090571	-18.6355428366812
R1 20130319	-0.915542374643366	0.0630802906217838	-1.54898929227357	-5.25404283090571	-23.2355428366812
R1 20130319	-0.715542374643363	0.0630802906217838	-1.54898929227357	-5.65404283090571	-24.6355428366812
R1 20130319	-0.715542374643363	0.0630802906217838	-1.54898929227357	-4.85404283090571	-20.7355428366812
R1 20130319	-0.815542374643364	0.0630802906217838	-1.24898929227357	-6.55404283090571	-12.5355428366812
R1 20130319	-0.815542374643364	0.0630802906217838	0.351010707726427	-8.15404283090571	-10.5355428366812
R1 20130319	-0.815542374643364	0.0630802906217838	0.451010707726427	-8.45404283090571	-11.0355428366812
R1 20130319	-0.815542374643364	0.0630802906217838	0.751010707726427	-7.05404283090571	-10.9355428366812
R1 20130319	-0.815542374643364	0.0630802906217838	0.651010707726428	-7.55404283090571	-13.3355428366812
R1 20130319	-0.815542374643364	0.0630802906217838	-0.248989292273573	-8.45404283090571	-13.6355428366812
R1 20130319	-0.815542374643364	0.0630802906217838	-0.348989292273572	-6.85404283090571	-12.7355428366812
R1 20130319	-0.915542374643366	0.0630802906217838	-0.348989292273572	-6.95404283090571	-14.4355428366812
R1 20130319	-0.815542374643364	0.0630802906217838	-1.44898929227357	-6.25404283090571	-17.2355428366812
R1 20130319	-0.715542374643363	0.0630802906217838	0.151010707726428	-6.35404283090571	-13.4355428366812
R1 20130319	-0.915542374643366	0.0630802906217838	-1.34898929227357	-6.05404283090571	-14.5355428366812
R1 20130319	-0.715542374643363	0.0630802906217838	0.151010707726428	-7.15404283090571	-7.73554283668118
R1 20130319	-0.715542374643363	0.0630802906217838	0.251010707726427	-5.65404283090571	-8.03554283668118
R1 20130319	-0.815542374643364	0.0630802906217838	-1.34898929227357	-5.65404283090571	-10.6355428366812
R1 20130319	-0.815542374643364	0.0630802906217838	-1.24898929227357	-6.35404283090571	-6.73554283668118
R1 20130319	-0.615542374643365	0.0630802906217838	-0.648989292273573	-5.65404283090571	-7.73554283668118
R1 20130319	-0.715542374643363	0.0630802906217838	-0.148989292273573	-6.95404283090571	-5.33554283668118
R1 20130319	-0.715542374643363	0.0630802906217838	0.851010707726428	-7.75404283090571	-6.03554283668118
R1 20130319	-0.815542374643364	0.0630802906217838	-0.548989292273573	-6.75404283090571	-6.63554283668118
R1 20130319	-0.915542374643366	0.0630802906217838	-1.34898929227357	-5.95404283090571	-5.43554283668118
R1 20130319	-0.715542374643363	0.0630802906217838	-0.348989292273572	-6.45404283090571	-4.33554283668118
R1 20130319	-0.715542374643363	0.0630802906217838	0.551010707726427	-6.75404283090571	-7.83554283668118
R1 20130319	-0.815542374643364	0.0630802906217838	-1.04898929227357	-6.35404283090571	-7.53554283668118
R1 20130319	-0.815542374643364	0.0630802906217838	-0.548989292273573	-6.95404283090571	-6.43554283668118
R1 20130319	-0.815542374643364	0.0630802906217838	-1.54898929227357	-6.95404283090571	-9.43554283668118
R1 20130319	-0.915542374643366	0.0630802906217838	-0.748989292273573	-7.65404283090571	-9.43554283668118
R1 20130319	-0.715542374643363	0.0630802906217838	-0.848989292273572	-6.85404283090571	-13.7355428366812
R1 20130319	-0.715542374643363	0.0630802906217838	-1.74898929227357	-6.45404283090571	-12.1355428366812
R1 20130319	-0.815542374643364	0.0630802906217838	-1.74898929227357	-6.95404283090571	-12.3355428366812
R1 20130319	-0.715542374643363	0.0630802906217838	-1.74898929227357	-4.85404283090571	-12.1355428366812
R1 20130319	-0.715542374643363	0.0630802906217838	-1.44898929227357	-5.65404283090571	-8.43554283668118
R1 20130319	-0.915542374643366	0.0630802906217838	-1.34898929227357	-7.05404283090571	-5.53554283668118
R1 20130319	-0.615542374643365	0.0630802906217838	-1.34898929227357	-5.85404283090571	-0.635542836681182
R1 20130319	-1.11554237464336	0.0630802906217838	-1.34898929227357	-6.85404283090571	-8.83554283668118
R1 20130319	-0.715542374643363	0.0630802906217838	-1.34898929227357	-7.25404283090571	-12.3355428366812
R1 20130319	-0.515542374643363	0.0630802906217838	-1.34898929227357	-7.45404283090571	-15.5355428366812
R1 20130319	-0.515542374643363	0.0630802906217838	-1.34898929227357	-7.45404283090571	-12.1355428366812
R1 20130319	-0.415542374643366	0.0630802906217838	0.351010707726427	-8.15404283090571	-14.1355428366812
R1 20130319	-0.415542374643366	0.0630802906217838	1.25101070772643	-8.55404283090571	-5.23554283668118
R1 20130319	-0.315542374643364	0.0630802906217838	3.35101070772643	-8.05404283090571	5.86445716331882
R1 20130319	0.184457625356636	0.0630802906217838	5.55101070772643	-8.75404283090571	11.9644571633188
R1 20130319	0.284457625356637	0.0630802906217838	5.75101070772643	-9.55404283090571	6.16445716331882
R1 20130319	0.484457625356637	0.0630802906217838	6.95101070772643	-9.95404283090571	1.96445716331882
R1 20130319	0.684457625356636	-0.0369197093782176	6.55101070772643	-5.45404283090571	7.76445716331882
R1 20130319	0.584457625356635	-0.0369197093782176	5.15101070772643	-2.65404283090571	3.06445716331882
R1 20130319	0.684457625356636	-0.0369197093782176	4.35101070772643	-2.95404283090571	-4.93554283668118
R1 20130319	0.784457625356637	-0.0369197093782176	6.65101070772643	-3.95404283090571	8.86445716331882
R1 20130319	0.884457625356635	-0.0369197093782176	8.05101070772643	-3.85404283090571	3.56445716331882
R1 20130319	1.18445762535664	-0.0369197093782176	7.55101070772643	-3.65404283090571	3.26445716331882
R1 20130319	1.18445762535664	-0.0369197093782176	7.15101070772643	-4.45404283090571	11.9644571633188
R1 20130319	1.08445762535663	-0.0369197093782176	7.85101070772643	-4.05404283090571	13.5644571633188
R1 20130319	1.18445762535664	-0.0369197093782176	7.55101070772643	-3.75404283090571	10.1644571633188
R1 20130319	1.18445762535664	-0.0369197093782176	7.45101070772643	-3.45404283090571	12.2644571633188
R1 20130319	1.18445762535664	-0.0369197093782176	8.05101070772643	-3.25404283090571	4.86445716331882
R1 20130319	1.18445762535664	-0.0369197093782176	7.25101070772643	-3.25404283090571	11.3644571633188
R1 20130319	1.28445762535664	-0.0369197093782176	8.25101070772643	-3.15404283090571	10.5644571633188
R1 20130319	1.28445762535664	-0.0369197093782176	7.15101070772643	-3.15404283090571	7.66445716331882
R1 20130319	1.38445762535664	-0.0369197093782176	5.75101070772643	-3.35404283090571	0.464457163318819
R1 20130319	1.28445762535664	-0.0369197093782176	4.75101070772643	-3.25404283090571	-0.535542836681181
R1 20130319	1.28445762535664	-0.0369197093782176	3.95101070772643	-3.15404283090571	-4.03554283668118
R1 20130319	1.18445762535664	-0.0369197093782176	3.25101070772643	-2.95404283090571	-5.73554283668118
R1 20130319	1.18445762535664	-0.0369197093782176	2.95101070772643	-2.85404283090571	-7.83554283668118
R1 20130319	1.18445762535664	-0.0369197093782176	1.85101070772643	-2.95404283090571	-7.83554283668118
R1 20130319	1.18445762535664	-0.0369197093782176	1.75101070772643	-2.55404283090571	-10.3355428366812
R1 20130319	1.18445762535664	-0.0369197093782176	1.95101070772643	-3.35404283090571	-9.53554283668118
R1 20130319	1.18445762535664	-0.0369197093782176	1.85101070772643	-2.85404283090571	-9.33554283668118
R1 20130319	1.18445762535664	-0.0369197093782176	1.85101070772643	-2.75404283090571	-11.3355428366812
R1 20130319	1.18445762535664	-0.0369197093782176	1.65101070772643	-2.65404283090571	-9.53554283668118
R1 20130319	1.18445762535664	-0.0369197093782176	1.25101070772643	-2.75404283090571	-11.4355428366812
R1 20130319	1.18445762535664	-0.0369197093782176	1.55101070772643	-2.65404283090571	-12.9355428366812
R1 20130319	1.18445762535664	-0.0369197093782176	1.15101070772643	-2.05404283090571	-11.6355428366812
R1 20130319	1.18445762535664	-0.0369197093782176	1.65101070772643	-3.25404283090571	-10.5355428366812
R1 20130319	1.18445762535664	-0.0369197093782176	1.15101070772643	-3.75404283090571	-11.3355428366812
R1 20130319	1.18445762535664	-0.0369197093782176	1.35101070772643	-3.25404283090571	-12.7355428366812
R1 20130319	1.18445762535664	-0.0369197093782176	0.651010707726428	-3.15404283090571	-13.9355428366812
R1 20130319	1.18445762535664	-0.0369197093782176	0.651010707726428	-2.75404283090571	-10.7355428366812
R1 20130319	1.08445762535663	-0.0369197093782176	0.751010707726427	-1.75404283090571	-12.3355428366812
R1 20130319	1.18445762535664	-0.0369197093782176	0.351010707726427	-2.15404283090571	-13.5355428366812
R1 20130319	1.08445762535663	-0.0369197093782176	0.351010707726427	-1.75404283090571	-11.8355428366812
R1 20130319	1.08445762535663	-0.0369197093782176	-0.248989292273573	-2.75404283090571	-9.73554283668118
R1 20130319	0.984457625356637	-0.0369197093782176	-0.448989292273573	-2.85404283090571	-12.9355428366812
R1 20130319	0.984457625356637	-0.0369197093782176	-0.848989292273572	-3.35404283090571	-15.3355428366812
R1 20130319	0.984457625356637	-0.0369197093782176	-0.748989292273573	-3.35404283090571	-11.5355428366812
R1 20130319	0.984457625356637	-0.0369197093782176	-1.54898929227357	-4.65404283090571	-10.5355428366812
R1 20130319	0.984457625356637	-0.0369197093782176	-1.64898929227357	-4.75404283090571	-10.4355428366812
R1 20130319	0.984457625356637	-0.0369197093782176	-1.44898929227357	-5.25404283090571	-9.43554283668118
R1 20130319	0.884457625356635	-0.0369197093782176	-1.54898929227357	-5.65404283090571	-10.8355428366812
R1 20130319	0.784457625356637	-0.0369197093782176	-0.748989292273573	-5.35404283090571	-12.1355428366812
R1 20130319	0.784457625356637	-0.0369197093782176	-1.04898929227357	-6.85404283090571	-13.6355428366812
R1 20130319	0.784457625356637	-0.0369197093782176	-1.04898929227357	-7.25404283090571	-17.9355428366812
R1 20130319	0.784457625356637	-0.0369197093782176	-1.14898929227357	-6.45404283090571	-14.7355428366812
R1 20130319	0.184457625356636	-0.0369197093782176	-0.348989292273572	-5.65404283090571	2.56445716331882
R1 20130319	0.584457625356635	-0.0369197093782176	1.35101070772643	-5.45404283090571	6.86445716331882
R1 20130319	0.484457625356637	-0.0369197093782176	4.35101070772643	-5.55404283090571	25.9644571633188
R1 20130319	0.584457625356635	-0.0369197093782176	4.35101070772643	-5.45404283090571	22.4644571633188
R1 20130319	0.584457625356635	-0.0369197093782176	6.05101070772643	-4.95404283090571	23.5644571633188
R1 20130319	0.584457625356635	-0.0369197093782176	6.25101070772643	-4.95404283090571	21.6644571633188
R1 20130319	0.684457625356636	-0.0369197093782176	6.05101070772643	-5.35404283090571	14.5644571633188
R1 20130319	0.684457625356636	-0.0369197093782176	4.35101070772643	-5.15404283090571	12.7644571633188
R1 20130319	0.684457625356636	-0.0369197093782176	4.15101070772643	-5.05404283090571	7.86445716331882
R1 20130319	0.584457625356635	0.0630802906217838	2.75101070772643	-5.85404283090571	-2.33554283668118
R1 20130319	0.484457625356637	-0.0369197093782176	2.25101070772643	-5.65404283090571	-3.53554283668118
R1 20130319	0.584457625356635	-0.0369197093782176	1.15101070772643	-4.85404283090571	-8.13554283668118
R1 20130319	0.484457625356637	-0.0369197093782176	0.851010707726428	-5.25404283090571	-10.5355428366812
R1 20130319	0.484457625356637	-0.0369197093782176	0.751010707726427	-4.85404283090571	-10.6355428366812
R1 20130319	0.484457625356637	-0.0369197093782176	0.351010707726427	-4.95404283090571	-13.5355428366812
R1 20130319	0.384457625356635	-0.0369197093782176	-0.0489892922735726	-4.75404283090571	-12.3355428366812
R1 20130319	0.384457625356635	-0.0369197093782176	-0.0489892922735726	-4.75404283090571	-16.2355428366812
R1 20130319	0.284457625356637	-0.0369197093782176	-0.0489892922735726	-4.65404283090571	-15.1355428366812
R1 20130319	0.284457625356637	-0.0369197093782176	-0.0489892922735726	-4.25404283090571	-12.5355428366812
R1 20130319	0.284457625356637	-0.0369197093782176	-0.0489892922735726	-4.85404283090571	-14.5355428366812
R1 20130319	0.284457625356637	-0.0369197093782176	-0.148989292273573	-4.95404283090571	-14.2355428366812
R1 20130319	0.184457625356636	-0.0369197093782176	-0.0489892922735726	-4.95404283090571	-14.6355428366812
R1 20130319	0.184457625356636	-0.0369197093782176	-0.248989292273573	-5.45404283090571	-16.5355428366812
R1 20130319	0.184457625356636	-0.0369197093782176	-0.348989292273572	-5.15404283090571	-15.6355428366812
R1 20130319	0.184457625356636	-0.0369197093782176	-0.148989292273573	-5.05404283090571	-18.1355428366812
R1 20130319	0.184457625356636	-0.0369197093782176	-0.548989292273573	-5.15404283090571	-17.6355428366812
R1 20130319	0.184457625356636	-0.0369197093782176	-0.148989292273573	-4.75404283090571	-15.5355428366812
R1 20130319	0.184457625356636	-0.0369197093782176	-0.448989292273573	-4.95404283090571	-18.3355428366812
R1 20130319	0.184457625356636	-0.0369197093782176	-0.348989292273572	-5.45404283090571	-17.9355428366812
R1 20130319	0.184457625356636	-0.0369197093782176	-0.148989292273573	-4.95404283090571	-18.4355428366812
R1 20130319	0.184457625356636	-0.0369197093782176	-0.548989292273573	-5.35404283090571	-18.3355428366812
R1 20130319	0.184457625356636	-0.0369197093782176	-0.248989292273573	-5.25404283090571	-17.6355428366812
R1 20130319	0.184457625356636	-0.0369197093782176	-0.248989292273573	-5.45404283090571	-19.2355428366812
R1 20130319	0.184457625356636	-0.0369197093782176	-0.348989292273572	-6.25404283090571	-17.0355428366812
R1 20130319	0.184457625356636	-0.0369197093782176	-0.348989292273572	-6.35404283090571	-17.6355428366812
R1 20130319	0.184457625356636	-0.0369197093782176	-0.748989292273573	-6.65404283090571	-20.5355428366812
R1 20130319	0.184457625356636	-0.0369197093782176	-0.748989292273573	-6.65404283090571	-20.6355428366812
R1 20130319	0.184457625356636	-0.0369197093782176	-0.748989292273573	-6.85404283090571	-17.1355428366812
R1 20130319	0.184457625356636	-0.0369197093782176	-1.04898929227357	-6.95404283090571	-20.4355428366812
R1 20130319	0.0844576253566345	-0.0369197093782176	-1.04898929227357	-7.15404283090571	-19.9355428366812
R1 20130319	0.0844576253566345	-0.0369197093782176	-1.04898929227357	-7.15404283090571	-18.3355428366812
R1 20130319	0.0844576253566345	-0.0369197093782176	-1.14898929227357	-7.45404283090571	-19.6355428366812
R1 20130319	0.0844576253566345	-0.0369197093782176	-0.548989292273573	-7.05404283090571	-19.5355428366812
R1 20130319	-0.0155423746433634	-0.0369197093782176	-0.448989292273573	-5.95404283090571	-16.9355428366812
R1 20130319	0.0844576253566345	-0.0369197093782176	-1.54898929227357	-5.85404283090571	-18.9355428366812
R1 20130319	0.0844576253566345	-0.0369197093782176	-1.14898929227357	-6.05404283090571	-19.4355428366812
R1 20130319	-0.0155423746433634	-0.0369197093782176	-0.848989292273572	-5.35404283090571	-18.6355428366812
R1 20130319	-0.0155423746433634	-0.0369197093782176	-0.848989292273572	-3.85404283090571	-19.9355428366812
R1 20130319	0.0844576253566345	-0.0369197093782176	-0.848989292273572	-3.05404283090571	-18.6355428366812
R1 20130319	-0.0155423746433634	-0.0369197093782176	-0.848989292273572	-2.75404283090571	-17.9355428366812
R1 20130319	-0.0155423746433634	-0.0369197093782176	-0.748989292273573	-3.25404283090571	-17.9355428366812
R1 20130319	-0.0155423746433634	-0.0369197093782176	-0.748989292273573	-2.95404283090571	-15.3355428366812
R1 20130319	-0.0155423746433634	-0.0369197093782176	-0.748989292273573	-3.15404283090571	-20.7355428366812
R1 20130319	-0.0155423746433634	-0.0369197093782176	-0.848989292273572	-3.15404283090571	-21.2355428366812
R1 20130319	-0.0155423746433634	-0.0369197093782176	-0.848989292273572	-3.35404283090571	-20.2355428366812
R1 20130319	-0.0155423746433634	0.0630802906217838	-0.848989292273572	-3.95404283090571	-20.1355428366812
R1 20130319	-0.0155423746433634	-0.0369197093782176	-1.04898929227357	-3.85404283090571	-20.1355428366812
R1 20130319	-0.115542374643365	-0.0369197093782176	-1.04898929227357	-4.25404283090571	-20.1355428366812
R1 20130319	-0.115542374643365	-0.0369197093782176	-1.04898929227357	-4.35404283090571	-21.5355428366812
R1 20130319	-0.115542374643365	-0.0369197093782176	-0.848989292273572	-4.45404283090571	-20.9355428366812
R1 20130319	-0.115542374643365	-0.0369197093782176	-0.448989292273573	-4.35404283090571	-20.3355428366812
R1 20130319	-0.215542374643363	-0.0369197093782176	-0.848989292273572	-4.35404283090571	-20.4355428366812
R1 20130319	-0.215542374643363	-0.0369197093782176	-0.648989292273573	-4.55404283090571	-21.0355428366812
R1 20130319	-0.215542374643363	-0.0369197093782176	-0.448989292273573	-4.85404283090571	-20.8355428366812
R1 20130319	-0.215542374643363	-0.0369197093782176	-0.848989292273572	-4.65404283090571	-23.9355428366812
R1 20130319	-0.115542374643365	-0.0369197093782176	-1.14898929227357	-4.45404283090571	-21.7355428366812
R1 20130319	-0.215542374643363	-0.0369197093782176	-0.348989292273572	-4.55404283090571	-19.4355428366812
R1 20130319	-0.215542374643363	-0.0369197093782176	-0.348989292273572	-4.45404283090571	-21.4355428366812
R1 20130319	-0.215542374643363	-0.0369197093782176	-0.548989292273573	-4.25404283090571	-21.3355428366812
R1 20130319	-0.215542374643363	0.0630802906217838	-0.648989292273573	-4.35404283090571	-20.8355428366812
R1 20130319	-0.215542374643363	0.0630802906217838	-0.548989292273573	-4.55404283090571	-22.0355428366812
R1 20130319	-0.215542374643363	-0.0369197093782176	-0.548989292273573	-4.75404283090571	-22.7355428366812
R1 20130319	-0.315542374643364	-0.0369197093782176	-0.648989292273573	-4.55404283090571	-21.0355428366812
R1 20130319	-0.315542374643364	-0.0369197093782176	-0.848989292273572	-4.75404283090571	-21.7355428366812
R1 20130319	-0.215542374643363	-0.0369197093782176	-0.848989292273572	-4.45404283090571	-20.8355428366812
R1 20130319	-0.215542374643363	-0.0369197093782176	-0.348989292273572	-4.45404283090571	-21.1355428366812
R1 20130319	-0.215542374643363	-0.0369197093782176	-0.848989292273572	-3.95404283090571	-24.6355428366812
R1 20130319	-0.315542374643364	-0.0369197093782176	-0.448989292273573	-3.95404283090571	-21.0355428366812
R1 20130319	-0.315542374643364	0.0630802906217838	-0.648989292273573	-4.65404283090571	-20.3355428366812
R1 20130319	-0.315542374643364	0.0630802906217838	-0.748989292273573	-4.45404283090571	-20.6355428366812
R1 20130319	-0.315542374643364	0.0630802906217838	-0.248989292273573	-5.35404283090571	-18.1355428366812
R1 20130319	-0.315542374643364	0.0630802906217838	-0.648989292273573	-6.95404283090571	-18.8355428366812
R1 20130319	-0.215542374643363	0.0630802906217838	0.751010707726427	-7.35404283090571	-16.1355428366812
R1 20130319	-0.315542374643364	0.0630802906217838	-0.348989292273572	-7.75404283090571	-14.0355428366812
R1 20130319	-0.415542374643366	0.0630802906217838	-0.748989292273573	-7.75404283090571	-18.9355428366812
R1 20130319	-0.415542374643366	0.0630802906217838	-0.648989292273573	-7.35404283090571	-16.4355428366812
R1 20130319	-0.415542374643366	0.0630802906217838	-0.948989292273573	-7.85404283090571	-18.7355428366812
R1 20130319	-0.415542374643366	0.0630802906217838	-1.14898929227357	-7.95404283090571	-19.2355428366812
R1 20130319	-0.415542374643366	0.0630802906217838	-0.748989292273573	-7.45404283090571	-15.4355428366812
R1 20130319	-0.415542374643366	0.0630802906217838	-0.348989292273572	-7.75404283090571	-13.3355428366812
R1 20130319	-0.415542374643366	0.0630802906217838	-0.648989292273573	-7.35404283090571	-14.5355428366812
R1 20130319	-0.515542374643363	0.0630802906217838	-0.148989292273573	-8.05404283090571	-15.5355428366812
R1 20130319	-0.515542374643363	0.0630802906217838	-0.148989292273573	-9.05404283090571	-15.7355428366812
R1 20130319	-0.515542374643363	0.0630802906217838	0.151010707726428	-9.05404283090571	-15.0355428366812
R1 20130319	-0.515542374643363	0.0630802906217838	-0.748989292273573	-8.55404283090571	-18.4355428366812
R1 20130319	-0.615542374643365	0.0630802906217838	-1.64898929227357	-6.45404283090571	-25.6355428366812
R1 20130319	-0.615542374643365	0.0630802906217838	-1.84898929227357	-6.25404283090571	-19.7355428366812
R1 20130319	-0.715542374643363	0.0630802906217838	-1.94898929227357	-5.85404283090571	-21.5355428366812
R1 20130319	-0.715542374643363	0.0630802906217838	-2.04898929227357	-5.85404283090571	-20.3355428366812
R1 20130319	-0.715542374643363	0.0630802906217838	-1.04898929227357	-5.85404283090571	-24.4355428366812
R1 20130319	-0.715542374643363	0.0630802906217838	-1.44898929227357	-5.85404283090571	-22.6355428366812
R1 20130319	-0.715542374643363	0.0630802906217838	-1.74898929227357	-5.65404283090571	-21.1355428366812
R1 20130319	-0.715542374643363	0.0630802906217838	-1.34898929227357	-6.05404283090571	-20.3355428366812
R1 20130319	-0.715542374643363	0.0630802906217838	-1.44898929227357	-6.35404283090571	-18.6355428366812
R1 20130319	-0.815542374643364	0.0630802906217838	-1.24898929227357	-5.55404283090571	-17.9355428366812
R1 20130319	-0.915542374643366	0.0630802906217838	-0.648989292273573	-5.95404283090571	-16.7355428366812
R1 20130319	-0.915542374643366	0.0630802906217838	-0.948989292273573	-5.95404283090571	-18.1355428366812
R1 20130319	-0.915542374643366	0.0630802906217838	-0.848989292273572	-5.25404283090571	-18.2355428366812
R1 20130319	-0.915542374643366	0.0630802906217838	-1.04898929227357	-6.35404283090571	-19.6355428366812
R1 20130319	-0.915542374643366	0.0630802906217838	-1.14898929227357	-5.75404283090571	-20.6355428366812
R1 20130319	-0.915542374643366	0.0630802906217838	-1.14898929227357	-5.65404283090571	-20.2355428366812
R1 20130319	-0.915542374643366	0.0630802906217838	-1.04898929227357	-5.75404283090571	-20.6355428366812
R1 20130319	-0.915542374643366	0.0630802906217838	-0.948989292273573	-5.45404283090571	-20.1355428366812
R1 20130319	-0.915542374643366	0.0630802906217838	-1.14898929227357	-5.75404283090571	-21.6355428366812
R1 20130319	-0.915542374643366	0.0630802906217838	-0.848989292273572	-5.65404283090571	-22.1355428366812
R1 20130319	-0.915542374643366	0.0630802906217838	-1.14898929227357	-5.45404283090571	-22.8355428366812
R1 20130319	-0.915542374643366	0.0630802906217838	-0.648989292273573	-5.45404283090571	-21.2355428366812
R1 20130319	-0.915542374643366	0.0630802906217838	-0.548989292273573	-5.55404283090571	-21.3355428366812
R1 20130319	-0.915542374643366	0.0630802906217838	-0.648989292273573	-6.15404283090571	-21.9355428366812
R1 20130319	-0.915542374643366	0.0630802906217838	-0.848989292273572	-5.85404283090571	-22.7355428366812
R1 20130319	-0.915542374643366	0.0630802906217838	-0.748989292273573	-5.85404283090571	-23.1355428366812
R1 20130319	-0.915542374643366	0.0630802906217838	-0.448989292273573	-6.05404283090571	-22.9355428366812
R1 20130319	-0.915542374643366	0.0630802906217838	-1.24898929227357	-5.65404283090571	-25.5355428366812
R1 20130319	-0.915542374643366	0.0630802906217838	-1.24898929227357	-5.85404283090571	-26.2355428366812
R1 20130319	-0.915542374643366	0.0630802906217838	-1.24898929227357	-5.75404283090571	-23.5355428366812
R1 20130319	-0.915542374643366	0.0630802906217838	-0.548989292273573	-5.75404283090571	-20.6355428366812
R1 20130319	-0.915542374643366	0.0630802906217838	0.151010707726428	-5.95404283090571	-20.7355428366812
R1 20130319	-0.915542374643366	0.0630802906217838	-0.648989292273573	-5.75404283090571	-22.7355428366812
R1 20130319	-1.01554237464336	0.0630802906217838	-0.848989292273572	-5.35404283090571	-21.3355428366812
R1 20130319	-1.01554237464336	0.0630802906217838	-0.648989292273573	-4.95404283090571	-19.9355428366812
R1 20130319	-1.01554237464336	0.0630802906217838	-0.148989292273573	-5.85404283090571	-17.6355428366812
R1 20130319	-1.01554237464336	0.0630802906217838	-1.04898929227357	-6.25404283090571	-25.2355428366812
R1 20130319	-1.01554237464336	0.0630802906217838	-1.04898929227357	-6.15404283090571	-20.5355428366812
R1 20130319	-1.11554237464336	0.0630802906217838	-1.04898929227357	-6.05404283090571	-20.8355428366812
R1 20130319	-1.11554237464336	0.0630802906217838	-1.34898929227357	-6.45404283090571	-21.7355428366812
R1 20130319	-1.01554237464336	0.0630802906217838	-1.24898929227357	-6.55404283090571	-21.6355428366812
R1 20130319	-1.11554237464336	0.0630802906217838	-1.14898929227357	-6.25404283090571	-22.2355428366812
R1 20130319	-1.11554237464336	0.0630802906217838	-1.24898929227357	-6.65404283090571	-23.2355428366812
R1 20130319	-1.01554237464336	0.0630802906217838	-1.24898929227357	-6.75404283090571	-23.6355428366812
R1 20130319	-1.11554237464336	0.0630802906217838	-1.14898929227357	-6.35404283090571	-21.8355428366812
R1 20130319	-1.11554237464336	0.0630802906217838	-1.14898929227357	-6.25404283090571	-20.4355428366812
R1 20130319	-1.11554237464336	0.0630802906217838	-1.24898929227357	-6.35404283090571	-19.4355428366812
R1 20130319	-1.11554237464336	0.0630802906217838	-1.14898929227357	-6.25404283090571	-22.2355428366812
R1 20130319	-1.11554237464336	0.0630802906217838	-1.04898929227357	-5.95404283090571	-19.5355428366812
R1 20130319	-1.11554237464336	0.0630802906217838	-1.24898929227357	-5.95404283090571	-19.2355428366812
R1 20130319	-1.21554237464336	0.0630802906217838	-1.34898929227357	-5.55404283090571	-6.23554283668118
R1 20130319	-1.31554237464336	0.0630802906217838	-1.14898929227357	-5.45404283090571	-0.835542836681178
R1 20130319	-1.71554237464336	0.0630802906217838	0.651010707726428	-7.05404283090571	15.8644571633188
R1 20130319	-1.51554237464336	0.163080290621785	3.25101070772643	-7.85404283090571	21.8644571633188
R1 20130319	-1.31554237464336	0.163080290621785	4.05101070772643	-7.35404283090571	23.8644571633188
R1 20130319	-1.11554237464336	0.163080290621785	3.55101070772643	-7.95404283090571	16.7644571633188
R1 20130319	-1.01554237464336	0.163080290621785	3.65101070772643	-8.05404283090571	10.2644571633188
R1 20130319	-0.915542374643366	0.163080290621785	5.45101070772643	-8.95404283090571	-4.73554283668118
R1 20130319	-0.915542374643366	0.0630802906217838	2.75101070772643	-6.95404283090571	-14.0355428366812
R1 20130319	-1.01554237464336	0.0630802906217838	0.651010707726428	-6.25404283090571	-22.2355428366812
R1 20130319	-1.11554237464336	0.0630802906217838	-0.0489892922735726	-6.25404283090571	-22.0355428366812
R1 20130319	-1.01554237464336	0.0630802906217838	-0.0489892922735726	-6.15404283090571	-23.7355428366812
R1 20130319	-1.11554237464336	0.0630802906217838	-0.648989292273573	-5.25404283090571	-21.5355428366812
R1 20130319	-1.11554237464336	0.0630802906217838	-0.148989292273573	-5.05404283090571	-19.3355428366812
R1 20130319	-1.11554237464336	0.0630802906217838	0.0510107077264275	-6.65404283090571	-18.9355428366812
R1 20130319	-1.11554237464336	0.0630802906217838	-0.148989292273573	-7.35404283090571	-22.1355428366812
R1 20130319	-1.11554237464336	0.0630802906217838	-0.248989292273573	-7.15404283090571	-23.2355428366812
R1 20130319	-1.11554237464336	0.0630802906217838	-0.148989292273573	-7.55404283090571	-23.1355428366812
R1 20130319	-1.11554237464336	0.0630802906217838	-0.248989292273573	-6.75404283090571	-23.2355428366812
R1 20130319	-1.11554237464336	0.0630802906217838	-0.448989292273573	-7.15404283090571	-24.4355428366812
R1 20130319	-1.11554237464336	0.0630802906217838	-0.348989292273572	-6.95404283090571	-24.9355428366812
R1 20130319	-1.11554237464336	0.0630802906217838	-0.548989292273573	-6.65404283090571	-24.3355428366812
R1 20130319	-1.11554237464336	0.0630802906217838	-0.648989292273573	-7.15404283090571	-23.1355428366812
R1 20130319	-1.11554237464336	0.0630802906217838	-0.348989292273572	-6.95404283090571	-23.6355428366812
R1 20130319	-1.11554237464336	0.0630802906217838	-0.0489892922735726	-6.45404283090571	-23.5355428366812
R1 20130319	-1.01554237464336	0.0630802906217838	-0.648989292273573	-6.45404283090571	-24.6355428366812
R1 20130319	-1.11554237464336	0.0630802906217838	-0.648989292273573	-6.25404283090571	-22.7355428366812
R1 20130319	-1.01554237464336	0.0630802906217838	-0.248989292273573	-6.95404283090571	-25.3355428366812
R1 20130319	-1.01554237464336	0.0630802906217838	-0.648989292273573	-7.15404283090571	-25.8355428366812
R1 20130319	-1.11554237464336	0.0630802906217838	-0.448989292273573	-5.15404283090571	-22.3355428366812
R1 20130319	-1.11554237464336	0.0630802906217838	-0.548989292273573	-4.85404283090571	-23.7355428366812
R1 20130319	-1.01554237464336	0.0630802906217838	-0.748989292273573	-4.95404283090571	-25.8355428366812
R1 20130319	-1.11554237464336	0.0630802906217838	-0.748989292273573	-5.15404283090571	-23.5355428366812
R1 20130319	-1.11554237464336	0.0630802906217838	-0.648989292273573	-5.35404283090571	-26.0355428366812
R1 20130319	-0.915542374643366	0.0630802906217838	0.851010707726428	-5.55404283090571	-23.9355428366812
R1 20130319	-1.01554237464336	0.0630802906217838	-0.748989292273573	-5.65404283090571	-26.1355428366812
R1 20130319	-1.11554237464336	0.0630802906217838	-0.648989292273573	-5.85404283090571	-22.4355428366812
R1 20130319	-1.11554237464336	0.0630802906217838	-0.848989292273572	-5.75404283090571	-26.4355428366812
R1 20130319	-1.11554237464336	0.0630802906217838	-0.348989292273572	-5.85404283090571	-24.0355428366812
R1 20130319	-1.11554237464336	0.0630802906217838	-0.448989292273573	-6.45404283090571	-24.9355428366812
R1 20130319	-1.01554237464336	0.0630802906217838	-0.248989292273573	-6.45404283090571	-22.0355428366812
R1 20130319	-1.01554237464336	0.0630802906217838	-1.44898929227357	-5.85404283090571	-24.2355428366812
R1 20130319	-1.11554237464336	0.0630802906217838	-1.54898929227357	-6.65404283090571	-25.1355428366812
R1 20130319	-1.11554237464336	0.0630802906217838	-1.74898929227357	-7.25404283090571	-30.1355428366812
R1 20130319	-1.11554237464336	0.0630802906217838	-1.44898929227357	-6.65404283090571	-28.1355428366812
R1 20130319	-1.11554237464336	0.0630802906217838	-1.54898929227357	-6.55404283090571	-27.2355428366812
R1 20130319	-1.11554237464336	0.0630802906217838	-1.64898929227357	-6.65404283090571	-26.2355428366812
R1 20130319	-1.11554237464336	0.0630802906217838	-1.04898929227357	-6.85404283090571	-25.0355428366812
R1 20130319	-1.01554237464336	0.0630802906217838	-1.54898929227357	-6.05404283090571	-22.4355428366812
R1 20130319	-1.01554237464336	0.0630802906217838	-1.34898929227357	-6.15404283090571	-23.1355428366812
R1 20130319	-1.11554237464336	0.0630802906217838	-1.34898929227357	-6.25404283090571	-24.1355428366812
R1 20130319	-1.11554237464336	0.0630802906217838	-1.34898929227357	-6.05404283090571	-28.1355428366812
R1 20130319	-1.11554237464336	0.0630802906217838	-1.44898929227357	-5.95404283090571	-27.5355428366812
R1 20130319	-1.11554237464336	0.0630802906217838	-0.848989292273572	-5.95404283090571	-24.5355428366812
R1 20130319	-1.11554237464336	0.0630802906217838	-0.348989292273572	-6.15404283090571	-21.1355428366812
R1 20130319	-1.11554237464336	0.0630802906217838	-0.348989292273572	-6.35404283090571	-22.1355428366812
R1 20130319	-1.11554237464336	0.0630802906217838	0.0510107077264275	-6.55404283090571	-20.7355428366812
R1 20130319	-1.11554237464336	0.0630802906217838	-0.148989292273573	-5.85404283090571	-21.7355428366812
R1 20130319	-1.11554237464336	0.0630802906217838	-0.348989292273572	-6.25404283090571	-21.6355428366812
R1 20130319	-1.11554237464336	0.0630802906217838	0.151010707726428	-6.25404283090571	-22.9355428366812
R1 20130319	-1.11554237464336	0.0630802906217838	0.151010707726428	-6.05404283090571	-21.1355428366812
R1 20130319	-1.11554237464336	0.0630802906217838	0.251010707726427	-6.35404283090571	-20.6355428366812
R1 20130319	-1.11554237464336	0.0630802906217838	0.451010707726427	-6.35404283090571	-20.7355428366812
R1 20130319	-1.11554237464336	0.0630802906217838	0.251010707726427	-6.25404283090571	-21.5355428366812
R1 20130319	-1.11554237464336	0.0630802906217838	0.751010707726427	-5.95404283090571	-21.2355428366812
R1 20130319	-1.11554237464336	0.0630802906217838	-0.0489892922735726	-5.95404283090571	-20.0355428366812
R1 20130319	-1.11554237464336	0.0630802906217838	-0.248989292273573	-6.35404283090571	-21.4355428366812
R1 20130319	-1.11554237464336	0.0630802906217838	-0.148989292273573	-5.85404283090571	-22.3355428366812
R1 20130319	-1.11554237464336	0.0630802906217838	0.351010707726427	-6.05404283090571	-21.7355428366812
R1 20130319	-1.11554237464336	0.0630802906217838	0.251010707726427	-6.05404283090571	-21.3355428366812
R1 20130319	-1.11554237464336	0.0630802906217838	-0.648989292273573	-6.05404283090571	-23.4355428366812
R1 20130319	-1.11554237464336	0.0630802906217838	-0.648989292273573	-6.15404283090571	-24.5355428366812
R1 20130319	-1.11554237464336	0.0630802906217838	0.251010707726427	-6.15404283090571	-23.4355428366812
R1 20130319	-1.11554237464336	0.0630802906217838	0.0510107077264275	-6.35404283090571	-23.8355428366812
R1 20130319	-1.11554237464336	0.0630802906217838	-0.248989292273573	-6.55404283090571	-24.5355428366812
R1 20130319	-1.01554237464336	0.0630802906217838	-0.548989292273573	-5.85404283090571	-26.9355428366812
R1 20130319	-1.01554237464336	0.0630802906217838	-0.148989292273573	-5.05404283090571	-24.0355428366812
R1 20130319	-1.11554237464336	0.0630802906217838	-0.948989292273573	-4.95404283090571	-27.8355428366812
R1 20130319	-1.11554237464336	0.0630802906217838	-0.148989292273573	-5.25404283090571	-22.0355428366812
R1 20130319	-1.11554237464336	0.0630802906217838	-0.848989292273572	-5.35404283090571	-25.7355428366812
R1 20130319	-1.01554237464336	0.0630802906217838	-1.34898929227357	-6.25404283090571	-29.2355428366812
R1 20130319	-1.11554237464336	0.0630802906217838	-1.24898929227357	-5.45404283090571	-25.5355428366812
R1 20130319	-1.11554237464336	0.0630802906217838	-1.24898929227357	-5.45404283090571	-26.3355428366812
R1 20130319	-0.915542374643366	0.0630802906217838	-1.14898929227357	-4.65404283090571	-26.2355428366812
R1 20130319	-0.915542374643366	0.0630802906217838	-1.24898929227357	-4.65404283090571	-18.1355428366812
R1 20130319	-1.21554237464336	0.0630802906217838	-1.24898929227357	-5.85404283090571	-21.3355428366812
R1 20130319	-1.31554237464336	0.0630802906217838	-1.24898929227357	-6.55404283090571	-23.5355428366812
R1 20130319	-1.21554237464336	0.0630802906217838	-0.948989292273573	-6.75404283090571	-24.8355428366812
R1 20130319	-1.01554237464336	0.0630802906217838	-0.0489892922735726	-7.45404283090571	-23.8355428366812
R1 20130319	-1.01554237464336	0.0630802906217838	-1.54898929227357	-6.95404283090571	-29.3355428366812
R1 20130319	-1.01554237464336	0.0630802906217838	-1.44898929227357	-5.85404283090571	-24.6355428366812
R1 20130319	-1.11554237464336	0.0630802906217838	-1.54898929227357	-5.65404283090571	-25.0355428366812
R1 20130319	-1.11554237464336	0.0630802906217838	-1.34898929227357	-5.55404283090571	-23.8355428366812
R1 20130319	-1.01554237464336	0.0630802906217838	-1.14898929227357	-6.25404283090571	-22.7355428366812
R1 20130319	-1.11554237464336	0.0630802906217838	-1.24898929227357	-6.15404283090571	-24.7355428366812
R1 20130319	-1.11554237464336	0.0630802906217838	-1.34898929227357	-6.65404283090571	-25.0355428366812
R1 20130319	-1.11554237464336	0.0630802906217838	-1.34898929227357	-6.75404283090571	-23.8355428366812
R1 20130319	-1.11554237464336	0.0630802906217838	-1.04898929227357	-6.85404283090571	-26.4355428366812
R1 20130319	-1.11554237464336	0.0630802906217838	-1.34898929227357	-6.45404283090571	-27.8355428366812
R1 20130319	-1.11554237464336	0.0630802906217838	-1.54898929227357	-6.55404283090571	-26.3355428366812
R1 20130319	-1.11554237464336	0.0630802906217838	-0.848989292273572	-7.45404283090571	-21.2355428366812
R1 20130319	-1.11554237464336	0.0630802906217838	-0.648989292273573	-7.05404283090571	-21.5355428366812
R1 20130319	-1.11554237464336	0.0630802906217838	-0.448989292273573	-7.15404283090571	-20.8355428366812
R1 20130319	-1.11554237464336	0.0630802906217838	-0.348989292273572	-6.65404283090571	-19.5355428366812
R1 20130319	-1.11554237464336	0.0630802906217838	-0.248989292273573	-6.45404283090571	-20.1355428366812
R1 20130319	-1.21554237464336	0.0630802906217838	-0.348989292273572	-6.75404283090571	-20.5355428366812
R1 20130319	-1.11554237464336	0.0630802906217838	0.551010707726427	-6.35404283090571	-21.9355428366812
R1 20130319	-1.11554237464336	0.0630802906217838	0.0510107077264275	-6.75404283090571	-21.5355428366812
R1 20130319	-1.11554237464336	0.0630802906217838	0.451010707726427	-6.75404283090571	-18.9355428366812
R1 20130319	-1.11554237464336	0.0630802906217838	0.451010707726427	-6.65404283090571	-17.9355428366812
R1 20130319	-1.11554237464336	0.0630802906217838	0.651010707726428	-6.95404283090571	-17.7355428366812
R1 20130319	-1.11554237464336	0.0630802906217838	0.651010707726428	-6.55404283090571	-18.5355428366812
R1 20130319	-1.11554237464336	0.0630802906217838	0.951010707726427	-6.75404283090571	-17.4355428366812
R1 20130319	-1.11554237464336	0.0630802906217838	0.751010707726427	-6.45404283090571	-19.5355428366812
R1 20130319	-1.01554237464336	0.0630802906217838	0.751010707726427	-6.55404283090571	-18.3355428366812
R1 20130319	-1.11554237464336	0.0630802906217838	0.451010707726427	-6.35404283090571	-17.7355428366812
R1 20130319	-1.11554237464336	0.0630802906217838	1.05101070772643	-6.45404283090571	-17.7355428366812
R1 20130319	-1.11554237464336	0.0630802906217838	0.351010707726427	-6.75404283090571	-18.6355428366812
R1 20130319	-1.11554237464336	0.0630802906217838	1.05101070772643	-6.45404283090571	-20.0355428366812
R1 20130319	-1.11554237464336	0.0630802906217838	0.0510107077264275	-6.45404283090571	-20.5355428366812
R1 20130319	-1.11554237464336	0.0630802906217838	-0.148989292273573	-6.65404283090571	-22.7355428366812
R1 20130319	-1.01554237464336	0.0630802906217838	-0.0489892922735726	-6.55404283090571	-23.6355428366812
R1 20130319	-1.01554237464336	0.0630802906217838	0.0510107077264275	-6.25404283090571	-23.9355428366812
R1 20130319	-1.01554237464336	0.0630802906217838	-0.748989292273573	-6.45404283090571	-24.3355428366812
R1 20130319	-1.11554237464336	0.0630802906217838	-1.04898929227357	-5.85404283090571	-25.8355428366812
R1 20130319	-1.11554237464336	0.0630802906217838	-1.14898929227357	-6.95404283090571	-27.1355428366812
R1 20130319	-1.11554237464336	0.0630802906217838	-1.34898929227357	-6.25404283090571	-28.1355428366812
R1 20130319	-1.11554237464336	0.0630802906217838	-1.04898929227357	-5.95404283090571	-25.5355428366812
R1 20130319	-1.11554237464336	0.0630802906217838	-1.34898929227357	-5.55404283090571	-25.7355428366812
R1 20130319	-1.11554237464336	0.0630802906217838	-1.04898929227357	-6.75404283090571	-24.1355428366812
R1 20130319	-1.11554237464336	0.0630802906217838	-1.14898929227357	-7.45404283090571	-23.6355428366812
R1 20130319	-1.11554237464336	0.0630802906217838	-0.748989292273573	-8.35404283090571	-21.8355428366812
R1 20130319	-1.11554237464336	0.0630802906217838	-0.748989292273573	-8.45404283090571	-23.7355428366812
R1 20130319	-1.11554237464336	0.0630802906217838	-0.748989292273573	-7.55404283090571	-23.0355428366812
R1 20130319	-1.11554237464336	0.0630802906217838	-0.648989292273573	-7.75404283090571	-20.9355428366812
R1 20130319	-1.11554237464336	0.0630802906217838	-0.548989292273573	-7.85404283090571	-21.6355428366812
R1 20130319	-1.11554237464336	0.0630802906217838	-0.548989292273573	-7.85404283090571	-20.2355428366812
R1 20130319	-0.915542374643366	0.0630802906217838	-0.948989292273573	-6.55404283090571	-12.4355428366812
R1 20130319	-1.01554237464336	0.0630802906217838	-1.44898929227357	-6.35404283090571	-14.0355428366812
R1 20130319	-1.21554237464336	0.0630802906217838	-1.44898929227357	-6.85404283090571	-14.5355428366812
R1 20130319	-1.01554237464336	0.0630802906217838	-0.948989292273573	-7.15404283090571	-14.6355428366812
R1 20130319	-1.21554237464336	0.0630802906217838	-0.948989292273573	-8.25404283090571	-18.3355428366812
R1 20130319	-1.11554237464336	0.0630802906217838	-0.348989292273572	-8.85404283090571	-25.2355428366812
R1 20130319	-1.11554237464336	0.0630802906217838	-0.848989292273572	-8.95404283090571	-25.8355428366812
R1 20130319	-1.01554237464336	0.0630802906217838	-1.64898929227357	-8.45404283090571	-27.9355428366812
R1 20130319	-1.11554237464336	0.0630802906217838	-1.64898929227357	-7.85404283090571	-26.6355428366812
R1 20130319	-1.11554237464336	0.0630802906217838	-1.74898929227357	-7.65404283090571	-28.3355428366812
R1 20130319	-1.01554237464336	0.0630802906217838	-0.648989292273573	-7.55404283090571	-26.4355428366812
R1 20130319	-1.01554237464336	0.0630802906217838	-1.64898929227357	-7.45404283090571	-28.5355428366812
R1 20130319	-1.01554237464336	0.0630802906217838	-1.34898929227357	-7.75404283090571	-28.1355428366812
R1 20130319	-1.01554237464336	0.0630802906217838	-0.848989292273572	-7.35404283090571	-26.5355428366812
R1 20130319	-1.01554237464336	0.0630802906217838	-0.648989292273573	-7.45404283090571	-22.8355428366812
R1 20130319	-1.11554237464336	0.0630802906217838	-0.248989292273573	-7.75404283090571	-19.6355428366812
R1 20130319	-1.01554237464336	0.0630802906217838	0.851010707726428	-7.95404283090571	-17.0355428366812
R1 20130319	-1.01554237464336	0.0630802906217838	1.25101070772643	-8.15404283090571	-17.5355428366812
R1 20130319	-1.01554237464336	0.0630802906217838	0.951010707726427	-8.55404283090571	-20.4355428366812
R1 20130319	-1.01554237464336	0.0630802906217838	0.551010707726427	-8.05404283090571	-22.6355428366812
R1 20130319	-1.01554237464336	0.0630802906217838	0.351010707726427	-7.65404283090571	-22.2355428366812
R1 20130319	-1.01554237464336	0.0630802906217838	0.351010707726427	-7.45404283090571	-20.7355428366812
R1 20130319	-0.915542374643366	0.0630802906217838	0.851010707726428	-7.35404283090571	-22.3355428366812
R1 20130319	-0.915542374643366	0.0630802906217838	0.951010707726427	-7.25404283090571	-21.2355428366812
R1 20130319	-0.915542374643366	0.0630802906217838	1.15101070772643	-7.35404283090571	-18.6355428366812
R1 20130319	-0.915542374643366	0.0630802906217838	1.35101070772643	-7.25404283090571	-17.8355428366812
R1 20130319	-0.915542374643366	0.0630802906217838	1.25101070772643	-7.15404283090571	-19.1355428366812
R1 20130319	-0.915542374643366	0.0630802906217838	1.25101070772643	-7.25404283090571	-19.1355428366812
R1 20130319	-0.915542374643366	0.0630802906217838	1.05101070772643	-7.05404283090571	-21.2355428366812
R1 20130319	-0.915542374643366	0.0630802906217838	1.15101070772643	-7.55404283090571	-18.7355428366812
R1 20130319	-0.915542374643366	0.0630802906217838	1.15101070772643	-7.05404283090571	-19.3355428366812
R1 20130319	-0.915542374643366	0.0630802906217838	0.951010707726427	-7.25404283090571	-20.8355428366812
R1 20130319	-0.915542374643366	0.0630802906217838	1.35101070772643	-7.45404283090571	-19.8355428366812
R1 20130319	-0.715542374643363	0.0630802906217838	1.65101070772643	-7.45404283090571	-21.1355428366812
R1 20130319	-0.615542374643365	-0.0369197093782176	3.15101070772643	-10.6540428309057	-42.9355428366812
R1 20130319	-0.415542374643366	-0.136919709378216	3.45101070772643	-10.6540428309057	-42.5355428366812
R1 20130319	-0.315542374643364	-0.236919709378217	3.75101070772643	-10.6540428309057	-42.3355428366812
R1 20130319	-0.0155423746433634	-0.336919709378215	3.75101070772643	-10.6540428309057	-42.2355428366812
R1 20130319	0.184457625356636	-0.436919709378216	3.65101070772643	-10.6540428309057	-42.1355428366812
R1 20130319	0.284457625356637	-0.436919709378216	3.85101070772643	-10.6540428309057	-42.0355428366812
R1 20130319	0.384457625356635	-0.536919709378218	3.65101070772643	-10.6540428309057	-42.2355428366812
R1 20130319	-0.0155423746433634	-0.436919709378216	-0.448989292273573	11.7459571690943	-9.53554283668118
R1 20130319	-0.615542374643365	-0.236919709378217	-1.24898929227357	13.4459571690943	-15.2355428366812
R1 20130319	-0.915542374643366	-0.136919709378216	-1.04898929227357	5.54595716909429	-13.6355428366812
R1 20130319	-0.915542374643366	-0.0369197093782176	-1.14898929227357	1.04595716909429	-16.2355428366812
R1 20130319	-0.915542374643366	-0.0369197093782176	-1.14898929227357	-0.654042830905709	-18.1355428366812
R1 20130319	-1.01554237464336	0.0630802906217838	-1.14898929227357	-3.65404283090571	-21.3355428366812
R1 20130319	-0.915542374643366	0.0630802906217838	-0.948989292273573	-7.15404283090571	-18.4355428366812
R1 20130319	-0.915542374643366	0.0630802906217838	-0.648989292273573	-7.25404283090571	-17.8355428366812
R1 20130319	-0.915542374643366	0.0630802906217838	-0.648989292273573	-7.15404283090571	-18.4355428366812
R1 20130319	-0.915542374643366	0.0630802906217838	-0.0489892922735726	-7.35404283090571	-13.9355428366812
R1 20130319	-0.915542374643366	0.0630802906217838	-0.248989292273573	-6.25404283090571	-14.8355428366812
R1 20130319	-0.715542374643363	0.0630802906217838	-0.948989292273573	-5.45404283090571	-11.4355428366812
R1 20130319	-0.715542374643363	0.0630802906217838	-1.14898929227357	-5.35404283090571	-8.53554283668118
R1 20130319	-0.915542374643366	0.0630802906217838	-1.14898929227357	-4.55404283090571	-6.93554283668118
R1 20130319	-1.01554237464336	0.0630802906217838	-1.34898929227357	-6.95404283090571	-7.93554283668118
R1 20130319	-1.11554237464336	0.0630802906217838	-1.54898929227357	-6.65404283090571	-16.1355428366812
R1 20130319	-1.11554237464336	0.0630802906217838	-1.34898929227357	-8.55404283090571	-26.7355428366812
R1 20130319	-0.915542374643366	0.0630802906217838	0.0510107077264275	-9.35404283090571	-17.9355428366812
R1 20130319	-0.915542374643366	0.0630802906217838	-0.348989292273572	-8.25404283090571	-21.3355428366812
R1 20130319	-0.915542374643366	0.0630802906217838	-0.748989292273573	-8.45404283090571	-24.1355428366812
R1 20130319	-0.915542374643366	0.0630802906217838	-1.14898929227357	-7.45404283090571	-24.1355428366812
R1 20130319	-0.915542374643366	0.0630802906217838	-0.848989292273572	-6.85404283090571	-22.1355428366812
R1 20130319	-0.915542374643366	0.0630802906217838	-1.04898929227357	-6.55404283090571	-22.7355428366812
R1 20130319	-0.915542374643366	0.0630802906217838	-0.448989292273573	-7.25404283090571	-21.5355428366812
R1 20130319	-0.915542374643366	0.0630802906217838	-0.448989292273573	-7.95404283090571	-20.3355428366812
R1 20130319	-1.01554237464336	0.0630802906217838	-0.748989292273573	-7.95404283090571	-20.4355428366812
R1 20130319	-1.01554237464336	0.0630802906217838	-0.348989292273572	-7.45404283090571	-19.9355428366812
R1 20130319	-0.915542374643366	0.0630802906217838	-0.0489892922735726	-7.65404283090571	-20.3355428366812
R1 20130319	-0.915542374643366	0.0630802906217838	0.0510107077264275	-7.65404283090571	-19.6355428366812
R1 20130319	-0.915542374643366	0.0630802906217838	-0.248989292273573	-7.35404283090571	-20.5355428366812
R1 20130319	-0.915542374643366	0.0630802906217838	-0.448989292273573	-7.35404283090571	-22.8355428366812
R1 20130319	-0.915542374643366	0.0630802906217838	0.0510107077264275	-7.45404283090571	-20.7355428366812
R1 20130319	-0.915542374643366	0.0630802906217838	-0.0489892922735726	-8.15404283090571	-21.4355428366812
R1 20130319	-0.915542374643366	0.0630802906217838	-0.548989292273573	-8.25404283090571	-22.6355428366812
R1 20130319	-0.915542374643366	0.0630802906217838	-0.648989292273573	-7.45404283090571	-23.5355428366812
R1 20130319	-0.915542374643366	0.0630802906217838	-0.648989292273573	-7.75404283090571	-24.0355428366812
R1 20130319	-0.915542374643366	0.0630802906217838	-0.448989292273573	-8.05404283090571	-26.3355428366812
R1 20130319	-0.915542374643366	0.0630802906217838	-0.848989292273572	-7.55404283090571	-26.0355428366812
R1 20130319	-0.915542374643366	0.0630802906217838	-1.24898929227357	-7.65404283090571	-28.7355428366812
R1 20130319	-0.815542374643364	0.0630802906217838	-1.24898929227357	-6.85404283090571	-27.3355428366812
R1 20130319	-0.915542374643366	0.0630802906217838	-1.64898929227357	-6.75404283090571	-25.9355428366812
R1 20130319	-1.01554237464336	0.0630802906217838	-1.54898929227357	-6.95404283090571	-23.8355428366812
R1 20130319	-0.915542374643366	0.0630802906217838	-0.948989292273573	-7.55404283090571	-25.1355428366812
R1 20130319	-0.915542374643366	0.0630802906217838	-0.848989292273572	-7.45404283090571	-25.5355428366812
R1 20130319	-0.915542374643366	0.0630802906217838	-0.948989292273573	-7.85404283090571	-23.6355428366812
R1 20130319	-0.915542374643366	0.0630802906217838	-0.948989292273573	-8.05404283090571	-23.5355428366812
R1 20130319	-0.915542374643366	0.0630802906217838	-1.24898929227357	-8.35404283090571	-27.0355428366812
R1 20130319	-0.915542374643366	0.0630802906217838	-1.24898929227357	-8.45404283090571	-24.5355428366812
R1 20130319	-0.915542374643366	0.0630802906217838	-1.24898929227357	-7.75404283090571	-23.1355428366812
R1 20130319	-0.915542374643366	0.0630802906217838	-1.04898929227357	-7.55404283090571	-22.8355428366812
R1 20130319	-0.915542374643366	0.0630802906217838	-0.848989292273572	-7.55404283090571	-23.0355428366812
R1 20130319	-0.915542374643366	0.0630802906217838	-0.548989292273573	-6.55404283090571	-20.6355428366812
R1 20130319	-0.915542374643366	0.0630802906217838	-0.648989292273573	-7.25404283090571	-20.2355428366812
R1 20130319	-0.915542374643366	0.0630802906217838	-0.448989292273573	-7.65404283090571	-19.1355428366812
R1 20130319	-0.715542374643363	0.0630802906217838	-0.748989292273573	-8.15404283090571	-16.2355428366812
R1 20130319	-0.415542374643366	0.0630802906217838	0.451010707726427	-5.35404283090571	-18.3355428366812
R1 20130319	-0.315542374643364	-0.0369197093782176	0.951010707726427	-2.55404283090571	-12.9355428366812
R1 20130319	-0.215542374643363	0.0630802906217838	1.35101070772643	-5.65404283090571	-14.1355428366812
R1 20130319	-0.215542374643363	0.0630802906217838	1.25101070772643	-5.55404283090571	-13.3355428366812
R1 20130612	-1.71554237464336	0.163080290621785	-2.14898929227357	-10.6540428309057	31.3644571633188
R1 20130612	-1.11554237464336	0.163080290621785	-2.14898929227357	-10.6540428309057	29.2644571633188
R1 20130612	-1.31554237464336	0.163080290621785	-2.04898929227357	-10.6540428309057	19.0644571633188
R1 20130612	-1.41554237464337	0.163080290621785	-2.24898929227357	-10.6540428309057	4.36445716331882
R1 20130612	-1.31554237464336	0.163080290621785	-2.24898929227357	-10.6540428309057	9.46445716331882
R1 20130612	-1.51554237464336	0.163080290621785	-2.34898929227357	-10.6540428309057	25.4644571633188
R1 20130612	-1.21554237464336	0.163080290621785	-2.34898929227357	-10.6540428309057	5.06445716331882
R1 20130612	-1.31554237464336	0.163080290621785	-2.24898929227357	-10.6540428309057	7.46445716331882
R1 20130612	-1.31554237464336	0.163080290621785	-2.24898929227357	-10.6540428309057	5.66445716331882
R1 20130612	-1.31554237464336	0.163080290621785	-2.34898929227357	-10.6540428309057	5.96445716331882
R1 20130612	-1.31554237464336	0.163080290621785	-2.34898929227357	-10.6540428309057	5.96445716331882
R1 20130612	-0.515542374643363	0.0630802906217838	-2.44898929227357	-10.6540428309057	58.2644571633188
R1 20130612	-0.715542374643363	0.163080290621785	-2.44898929227357	-10.6540428309057	-4.93554283668118
R1 20130612	-0.815542374643364	0.163080290621785	-2.34898929227357	-10.6540428309057	-0.235542836681177
R1 20130612	-1.01554237464336	0.163080290621785	-2.34898929227357	-10.6540428309057	4.86445716331882
R1 20130612	-1.21554237464336	0.163080290621785	-2.44898929227357	-10.6540428309057	3.26445716331882
R1 20130612	-1.11554237464336	0.163080290621785	-2.44898929227357	-10.6540428309057	-4.63554283668118
R1 20130612	-1.11554237464336	0.163080290621785	-2.24898929227357	-10.6540428309057	2.66445716331882
R1 20130612	-1.11554237464336	0.163080290621785	-2.44898929227357	-10.6540428309057	-6.83554283668118
R1 20130612	-1.11554237464336	0.163080290621785	-2.34898929227357	-10.6540428309057	-0.935542836681179
R1 20130612	-1.11554237464336	0.163080290621785	-2.34898929227357	-10.6540428309057	-8.03554283668118
R1 20130612	-1.01554237464336	0.163080290621785	-2.14898929227357	-10.6540428309057	-1.83554283668118
R1 20130612	-1.11554237464336	0.163080290621785	-2.04898929227357	-10.6540428309057	-4.73554283668118
R1 20130612	-1.21554237464336	0.163080290621785	-2.14898929227357	-10.6540428309057	1.86445716331882
R1 20130612	-1.31554237464336	0.163080290621785	-2.14898929227357	-10.6540428309057	-0.835542836681178
R1 20130612	-1.11554237464336	0.163080290621785	-2.24898929227357	-10.6540428309057	-7.43554283668118
R1 20130612	-1.21554237464336	0.163080290621785	-2.14898929227357	-10.6540428309057	-2.83554283668118
R1 20130612	-1.11554237464336	0.163080290621785	-2.14898929227357	-10.6540428309057	-2.63554283668118
R1 20130612	-1.21554237464336	0.163080290621785	-2.04898929227357	-10.6540428309057	-0.235542836681177
R1 20130612	-1.11554237464336	0.163080290621785	-2.04898929227357	-10.6540428309057	-4.83554283668118
R1 20130612	-1.21554237464336	0.163080290621785	-2.24898929227357	-10.6540428309057	0.264457163318824
R1 20130612	-0.915542374643366	0.163080290621785	-1.94898929227357	-10.6540428309057	43.9644571633188
R1 20130612	-1.41554237464337	0.163080290621785	-2.04898929227357	-10.6540428309057	15.0644571633188
R1 20130612	-1.21554237464336	0.163080290621785	-1.94898929227357	-10.6540428309057	9.36445716331882
R1 20130612	-1.31554237464336	0.163080290621785	-1.74898929227357	-10.6540428309057	8.66445716331882
R1 20130612	-1.21554237464336	0.163080290621785	-2.04898929227357	-10.6540428309057	7.66445716331882
R1 20130612	-1.21554237464336	0.163080290621785	-2.04898929227357	-10.6540428309057	10.3644571633188
R1 20130612	-1.31554237464336	0.163080290621785	-2.24898929227357	-10.6540428309057	-9.73554283668118
R1 20130612	-1.31554237464336	0.163080290621785	-2.14898929227357	-10.6540428309057	2.26445716331882
R1 20130612	-1.21554237464336	0.163080290621785	-2.24898929227357	-10.6540428309057	2.56445716331882
R1 20130612	-1.51554237464336	0.163080290621785	-2.04898929227357	-10.6540428309057	28.7644571633188
R1 20130612	-1.11554237464336	0.163080290621785	-2.24898929227357	-10.6540428309057	-6.73554283668118
R1 20130612	-0.615542374643365	0.163080290621785	-2.24898929227357	-10.6540428309057	-28.4355428366812
R1 20130612	-1.71554237464336	0.163080290621785	-2.04898929227357	-10.6540428309057	31.3644571633188
R1 20130612	-1.51554237464336	0.163080290621785	-2.24898929227357	-10.6540428309057	-2.03554283668118
R1 20130612	-1.31554237464336	0.163080290621785	-2.14898929227357	-10.6540428309057	-2.63554283668118
R1 20130612	-1.21554237464336	0.163080290621785	-2.04898929227357	-10.6540428309057	-2.23554283668118
R1 20130612	-0.815542374643364	0.163080290621785	-2.04898929227357	-10.6540428309057	27.5644571633188
R1 20130612	-0.915542374643366	0.163080290621785	-2.14898929227357	-10.6540428309057	9.96445716331882
R1 20130612	-1.01554237464336	0.163080290621785	-2.14898929227357	-10.6540428309057	1.96445716331882
R1 20130612	-1.01554237464336	0.163080290621785	-2.14898929227357	-10.6540428309057	7.76445716331882
R1 20130612	-1.11554237464336	0.163080290621785	-2.14898929227357	-10.6540428309057	11.3644571633188
R1 20130612	-1.11554237464336	0.163080290621785	-2.14898929227357	-10.6540428309057	8.86445716331882
R1 20130612	-1.11554237464336	0.163080290621785	-2.34898929227357	-10.6540428309057	-1.93554283668118
R1 20130612	-1.01554237464336	0.163080290621785	-2.14898929227357	-10.6540428309057	-2.03554283668118
R1 20130612	-0.815542374643364	0.163080290621785	-2.14898929227357	-10.6540428309057	16.1644571633188
R1 20130612	-0.915542374643366	0.163080290621785	-2.24898929227357	-10.6540428309057	-11.6355428366812
R1 20130612	-0.615542374643365	0.163080290621785	-1.84898929227357	-10.6540428309057	-16.3355428366812
R1 20130612	-0.715542374643363	0.163080290621785	-2.14898929227357	-10.6540428309057	-12.2355428366812
R1 20130612	-0.515542374643363	0.163080290621785	-1.64898929227357	-10.6540428309057	-11.2355428366812
R1 20130612	-0.515542374643363	0.163080290621785	-1.74898929227357	-10.6540428309057	-7.63554283668118
R1 20130612	-0.515542374643363	0.163080290621785	-1.74898929227357	-10.6540428309057	-11.6355428366812
R1 20130612	-0.415542374643366	0.163080290621785	-1.54898929227357	-10.6540428309057	-10.2355428366812
R1 20130612	-0.415542374643366	0.163080290621785	-1.44898929227357	-10.6540428309057	-9.73554283668118
R1 20130612	-0.415542374643366	0.163080290621785	-1.74898929227357	-10.6540428309057	-11.1355428366812
R1 20130612	-0.315542374643364	0.163080290621785	-1.54898929227357	-10.6540428309057	-8.23554283668118
R1 20130612	-0.315542374643364	0.163080290621785	-1.54898929227357	-10.6540428309057	-8.13554283668118
R1 20130612	-0.315542374643364	0.163080290621785	-1.24898929227357	-10.6540428309057	-6.53554283668118
R1 20130612	-0.315542374643364	0.163080290621785	-1.24898929227357	-10.6540428309057	-6.33554283668118
R1 20130612	-0.0155423746433634	0.163080290621785	-1.84898929227357	-10.6540428309057	-5.73554283668118
R1 20130612	-0.215542374643363	0.163080290621785	-1.84898929227357	-10.6540428309057	-9.43554283668118
R1 20130612	-0.115542374643365	0.163080290621785	-1.64898929227357	-10.6540428309057	-9.73554283668118
R1 20130612	-0.215542374643363	0.163080290621785	-1.64898929227357	-10.6540428309057	-8.23554283668118
R1 20130612	-0.115542374643365	0.163080290621785	-1.64898929227357	-10.6540428309057	-10.7355428366812
R1 20130612	-0.0155423746433634	0.163080290621785	-1.14898929227357	-10.6540428309057	-11.3355428366812
R1 20130612	-0.215542374643363	0.163080290621785	-1.34898929227357	-10.6540428309057	-9.63554283668118
R1 20130612	-0.115542374643365	0.163080290621785	-1.84898929227357	-10.6540428309057	-13.8355428366812
R1 20130612	-0.0155423746433634	0.163080290621785	-1.94898929227357	-10.6540428309057	-16.9355428366812
R1 20130612	-0.0155423746433634	0.163080290621785	-2.14898929227357	-10.6540428309057	-16.6355428366812
R1 20130612	-0.0155423746433634	0.0630802906217838	-2.14898929227357	-10.6540428309057	9.26445716331882
R1 20130612	-0.215542374643363	0.163080290621785	-2.24898929227357	-10.6540428309057	-11.3355428366812
R1 20130612	0.0844576253566345	0.0630802906217838	-2.14898929227357	-10.6540428309057	-23.1355428366812
R1 20130612	0.184457625356636	0.0630802906217838	-1.74898929227357	-10.6540428309057	-14.2355428366812
R1 20130612	-0.0155423746433634	0.163080290621785	-1.94898929227357	-10.6540428309057	-12.1355428366812
R1 20130612	-0.0155423746433634	0.163080290621785	-2.04898929227357	-10.6540428309057	-13.0355428366812
R1 20130612	-0.0155423746433634	0.163080290621785	-2.04898929227357	-10.6540428309057	-7.53554283668118
R1 20130612	-0.315542374643364	0.163080290621785	-2.04898929227357	-10.6540428309057	-5.33554283668118
R1 20130612	-0.615542374643365	0.163080290621785	-2.04898929227357	-10.6540428309057	9.76445716331882
R1 20130612	0.684457625356636	0.0630802906217838	-1.84898929227357	-10.6540428309057	55.3644571633188
R1 20130612	-0.715542374643363	0.163080290621785	-2.14898929227357	-10.6540428309057	0.564457163318821
R1 20130612	-0.915542374643366	0.163080290621785	-2.04898929227357	-10.6540428309057	2.46445716331882
R1 20130612	-0.915542374643366	0.163080290621785	-2.04898929227357	-10.6540428309057	-2.13554283668118
R1 20130612	-0.915542374643366	0.163080290621785	-2.04898929227357	-10.6540428309057	0.964457163318819
R1 20130612	-1.01554237464336	0.163080290621785	-2.04898929227357	-10.6540428309057	-0.535542836681181
R1 20130612	-0.915542374643366	0.163080290621785	-2.14898929227357	-10.6540428309057	-1.13554283668118
R1 20130612	-1.01554237464336	0.163080290621785	-2.14898929227357	-10.6540428309057	3.46445716331882
R1 20130612	-0.915542374643366	0.163080290621785	-2.14898929227357	-10.6540428309057	-0.535542836681181
R1 20130612	-0.915542374643366	0.163080290621785	-2.04898929227357	-10.6540428309057	24.6644571633188
R1 20130612	-1.31554237464336	0.163080290621785	-2.14898929227357	-10.6540428309057	11.4644571633188
R1 20130612	-1.11554237464336	0.163080290621785	-2.14898929227357	-10.6540428309057	8.66445716331882
R1 20130612	-1.31554237464336	0.163080290621785	-2.14898929227357	-10.6540428309057	10.4644571633188
R1 20130612	-1.31554237464336	0.163080290621785	-2.34898929227357	-10.6540428309057	2.16445716331882
R1 20130612	-1.21554237464336	0.163080290621785	-2.24898929227357	-10.6540428309057	-5.53554283668118
R1 20130612	-1.31554237464336	0.163080290621785	-2.24898929227357	-10.6540428309057	-0.535542836681181
R1 20130612	-1.01554237464336	0.163080290621785	-2.24898929227357	-10.6540428309057	34.6644571633188
R1 20130612	-1.51554237464336	0.163080290621785	-2.34898929227357	-10.6540428309057	15.7644571633188
R1 20130612	-1.31554237464336	0.163080290621785	-2.34898929227357	-10.6540428309057	1.36445716331882
R1 20130612	-1.21554237464336	0.163080290621785	-2.44898929227357	-10.6540428309057	-5.33554283668118
R1 20130612	-1.01554237464336	0.163080290621785	-2.34898929227357	-10.6540428309057	-1.73554283668118
R1 20130612	-1.01554237464336	0.163080290621785	-2.54898929227357	-10.6540428309057	-15.0355428366812
R1 20130612	-0.715542374643363	0.163080290621785	-2.04898929227357	-10.6540428309057	-12.2355428366812
R1 20130612	-0.715542374643363	0.163080290621785	-2.04898929227357	-10.6540428309057	-8.43554283668118
R1 20130612	-0.615542374643365	0.163080290621785	-1.74898929227357	-10.6540428309057	-9.23554283668118
R1 20130612	-0.515542374643363	0.163080290621785	-1.54898929227357	-10.6540428309057	-7.53554283668118
R1 20130612	-0.415542374643366	0.163080290621785	-0.848989292273572	-10.6540428309057	-5.83554283668118
R1 20130612	-0.315542374643364	0.163080290621785	-0.248989292273573	-10.6540428309057	-2.63554283668118
R1 20130612	-0.0155423746433634	0.163080290621785	-0.648989292273573	-10.6540428309057	-3.43554283668118
R1 20130612	-0.0155423746433634	0.163080290621785	-0.348989292273572	-10.6540428309057	-2.63554283668118
R1 20130612	0.184457625356636	0.163080290621785	0.451010707726427	-10.6540428309057	-1.83554283668118
R1 20130612	0.184457625356636	0.163080290621785	-0.348989292273572	-10.6540428309057	-3.93554283668118
R1 20130612	0.384457625356635	0.163080290621785	0.651010707726428	-10.6540428309057	-1.93554283668118
R1 20130612	0.384457625356635	0.163080290621785	0.951010707726427	-10.6540428309057	0.264457163318824
R1 20130612	0.584457625356635	0.163080290621785	1.45101070772643	-10.6540428309057	-0.135542836681182
R1 20130612	0.684457625356636	0.163080290621785	2.15101070772643	-10.6540428309057	4.86445716331882
R1 20130612	0.784457625356637	0.163080290621785	2.05101070772643	-10.6540428309057	1.16445716331882
R1 20130612	0.884457625356635	0.163080290621785	1.95101070772643	-10.6540428309057	-10.5355428366812
R1 20130612	1.18445762535664	0.163080290621785	0.551010707726427	-10.6540428309057	-24.9355428366812
R1 20130612	1.18445762535664	0.163080290621785	-0.448989292273573	-10.6540428309057	-24.2355428366812
R1 20130612	1.18445762535664	0.163080290621785	-0.148989292273573	-10.6540428309057	-20.2355428366812
R1 20130612	1.18445762535664	0.163080290621785	-0.0489892922735726	-10.6540428309057	-14.6355428366812
R1 20130612	1.08445762535663	0.0630802906217838	-1.14898929227357	-10.6540428309057	-20.3355428366812
R1 20130612	1.28445762535664	0.0630802906217838	-1.44898929227357	-10.6540428309057	-19.5355428366812
R1 20130612	1.18445762535664	0.0630802906217838	-1.44898929227357	-10.6540428309057	-19.5355428366812
R1 20130612	1.08445762535663	0.0630802906217838	-1.44898929227357	-10.6540428309057	-10.7355428366812
R1 20130612	1.18445762535664	0.0630802906217838	-1.14898929227357	-10.6540428309057	-14.9355428366812
R1 20130612	1.08445762535663	0.0630802906217838	-1.34898929227357	-10.6540428309057	-14.9355428366812
R1 20130612	1.28445762535664	0.0630802906217838	-1.74898929227357	-10.6540428309057	-10.6355428366812
R1 20130612	1.18445762535664	0.0630802906217838	-2.04898929227357	-10.6540428309057	-15.7355428366812
R1 20130612	1.18445762535664	0.0630802906217838	-2.04898929227357	-10.6540428309057	-19.0355428366812
R1 20130612	1.18445762535664	0.0630802906217838	-2.14898929227357	-10.6540428309057	12.9644571633188
R1 20130612	0.984457625356637	0.0630802906217838	-1.94898929227357	-10.6540428309057	-12.6355428366812
R1 20130612	0.984457625356637	0.0630802906217838	-1.94898929227357	-10.6540428309057	-20.3355428366812
R1 20130612	0.984457625356637	0.0630802906217838	-1.74898929227357	-10.6540428309057	-8.53554283668118
R1 20130612	0.784457625356637	0.0630802906217838	-1.94898929227357	-10.6540428309057	-4.03554283668118
R1 20130612	0.684457625356636	0.0630802906217838	-1.84898929227357	-10.6540428309057	7.16445716331882
R1 20130612	0.484457625356637	0.0630802906217838	-1.84898929227357	-10.6540428309057	7.46445716331882
R1 20130612	0.384457625356635	0.0630802906217838	-1.94898929227357	-10.6540428309057	8.16445716331882
R1 20130612	0.284457625356637	0.0630802906217838	-1.94898929227357	-10.6540428309057	2.96445716331882
R1 20130612	0.384457625356635	0.0630802906217838	-1.84898929227357	-10.6540428309057	-0.635542836681182
R1 20130612	0.284457625356637	0.0630802906217838	-2.04898929227357	-10.6540428309057	3.26445716331882
R1 20130612	0.184457625356636	0.163080290621785	-2.24898929227357	-10.6540428309057	0.364457163318818
R1 20130612	0.384457625356635	0.0630802906217838	-2.24898929227357	-10.6540428309057	0.764457163318824
R1 20130612	-0.215542374643363	0.163080290621785	-2.24898929227357	-10.6540428309057	12.1644571633188
R1 20130612	0.384457625356635	0.0630802906217838	-1.94898929227357	-10.6540428309057	-13.3355428366812
R1 20130612	0.384457625356635	0.0630802906217838	-2.14898929227357	-10.6540428309057	1.46445716331882
R1 20130612	0.184457625356636	0.0630802906217838	-2.04898929227357	-10.6540428309057	-6.03554283668118
R1 20130612	0.284457625356637	0.0630802906217838	-1.74898929227357	-10.6540428309057	-7.73554283668118
R1 20130612	0.184457625356636	0.163080290621785	-2.04898929227357	-10.6540428309057	-9.73554283668118
R1 20130612	0.184457625356636	0.163080290621785	-1.94898929227357	-10.6540428309057	-7.33554283668118
R1 20130612	0.184457625356636	0.163080290621785	-1.94898929227357	-10.6540428309057	-8.23554283668118
R1 20130612	0.184457625356636	0.163080290621785	-2.04898929227357	-10.6540428309057	-4.83554283668118
R1 20130612	0.284457625356637	0.163080290621785	-2.14898929227357	-10.6540428309057	-7.33554283668118
R1 20130612	0.184457625356636	0.163080290621785	-2.24898929227357	-10.6540428309057	-4.83554283668118
R1 20130612	-0.0155423746433634	0.163080290621785	-2.04898929227357	-10.6540428309057	-2.83554283668118
R1 20130612	0.184457625356636	0.163080290621785	-1.74898929227357	-10.6540428309057	-4.13554283668118
R1 20130612	0.0844576253566345	0.163080290621785	-1.74898929227357	-10.6540428309057	-3.93554283668118
R1 20130612	0.184457625356636	0.163080290621785	-1.44898929227357	-10.6540428309057	-7.73554283668118
R1 20130612	0.184457625356636	0.163080290621785	-1.24898929227357	-10.6540428309057	-6.83554283668118
R1 20130612	0.184457625356636	0.163080290621785	-1.04898929227357	-10.6540428309057	-4.83554283668118
R1 20130612	0.284457625356637	0.163080290621785	-0.748989292273573	-10.6540428309057	-3.23554283668118
R1 20130612	0.384457625356635	0.163080290621785	-0.248989292273573	-10.6540428309057	-3.23554283668118
R1 20130612	0.384457625356635	0.163080290621785	-0.348989292273572	-10.6540428309057	-6.33554283668118
R1 20130612	0.484457625356637	0.163080290621785	-0.548989292273573	-10.6540428309057	-6.83554283668118
R1 20130612	0.484457625356637	0.163080290621785	-1.04898929227357	-10.6540428309057	-11.0355428366812
R1 20130612	0.584457625356635	0.163080290621785	-0.448989292273573	-10.6540428309057	-10.3355428366812
R1 20130612	0.584457625356635	0.163080290621785	-1.04898929227357	-10.6540428309057	-13.7355428366812
R1 20130612	1.68445762535664	0.0630802906217838	-1.04898929227357	-10.6540428309057	21.0644571633188
R1 20130612	0.784457625356637	0.0630802906217838	-0.848989292273572	-10.6540428309057	-29.5355428366812
R1 20130612	0.784457625356637	0.0630802906217838	-1.34898929227357	-10.6540428309057	-19.5355428366812
R1 20130612	0.884457625356635	0.0630802906217838	-1.44898929227357	-10.6540428309057	-20.8355428366812
R1 20130612	0.984457625356637	0.0630802906217838	-1.44898929227357	-10.6540428309057	-25.8355428366812
R1 20130612	0.984457625356637	0.0630802906217838	-2.04898929227357	-10.6540428309057	-24.3355428366812
R1 20130612	0.884457625356635	0.0630802906217838	-1.94898929227357	-10.6540428309057	-12.2355428366812
R1 20130612	0.884457625356635	0.0630802906217838	-1.94898929227357	-10.6540428309057	-16.8355428366812
R1 20130612	0.784457625356637	0.0630802906217838	-1.94898929227357	-10.6540428309057	-21.8355428366812
R1 20130612	0.884457625356635	0.0630802906217838	-1.64898929227357	-10.6540428309057	-12.8355428366812
R1 20130612	0.984457625356637	0.0630802906217838	-1.74898929227357	-10.6540428309057	-17.0355428366812
R1 20130612	0.984457625356637	0.0630802906217838	-1.74898929227357	-10.6540428309057	-19.0355428366812
R1 20130612	0.984457625356637	0.0630802906217838	-1.44898929227357	-10.6540428309057	-5.53554283668118
R1 20130612	1.08445762535663	0.0630802906217838	-1.74898929227357	-10.6540428309057	-18.2355428366812
R1 20130612	1.18445762535664	0.0630802906217838	0.251010707726427	-10.6540428309057	-29.1355428366812
R1 20130612	2.08445762535663	0.0630802906217838	-1.14898929227357	-10.6540428309057	-48.6355428366812
R1 20130612	2.78445762535664	0.0630802906217838	-0.948989292273573	-10.6540428309057	-48.6355428366812
R1 20130612	2.58445762535663	0.0630802906217838	1.35101070772643	-10.6540428309057	-29.8355428366812
R1 20130612	2.78445762535664	0.0630802906217838	-1.04898929227357	-10.6540428309057	-46.1355428366812
R1 20130612	2.78445762535664	0.0630802906217838	1.45101070772643	-10.6540428309057	-29.7355428366812
R1 20130612	2.78445762535664	0.0630802906217838	-0.948989292273573	-10.6540428309057	-43.8355428366812
R1 20130612	2.68445762535664	0.0630802906217838	0.651010707726428	-10.6540428309057	-31.8355428366812
R1 20130612	2.78445762535664	0.0630802906217838	-0.348989292273572	-10.6540428309057	-39.3355428366812
R1 20130612	2.78445762535664	0.0630802906217838	0.151010707726428	-10.6540428309057	-33.8355428366812
R1 20130612	2.68445762535664	0.0630802906217838	-0.548989292273573	-10.6540428309057	-36.9355428366812
R1 20130612	2.78445762535664	0.0630802906217838	0.351010707726427	-10.6540428309057	-32.2355428366812
R1 20130612	2.78445762535664	0.0630802906217838	0.151010707726428	-10.6540428309057	-31.6355428366812
R1 20130612	2.88445762535664	0.0630802906217838	0.651010707726428	-10.6540428309057	-25.6355428366812
R1 20130612	2.78445762535664	0.0630802906217838	0.651010707726428	-10.6540428309057	-22.4355428366812
R1 20130612	2.78445762535664	0.0630802906217838	0.151010707726428	-10.6540428309057	-26.3355428366812
R1 20130612	2.78445762535664	0.0630802906217838	0.451010707726427	-10.6540428309057	-25.0355428366812
R1 20130612	2.78445762535664	0.0630802906217838	0.551010707726427	-10.6540428309057	-22.5355428366812
R1 20130612	2.68445762535664	0.0630802906217838	0.351010707726427	-10.6540428309057	-23.2355428366812
R1 20130612	2.78445762535664	0.0630802906217838	0.451010707726427	-10.6540428309057	-23.8355428366812
R1 20130612	2.68445762535664	0.0630802906217838	0.251010707726427	-10.6540428309057	-22.5355428366812
R1 20130612	2.68445762535664	0.0630802906217838	0.551010707726427	-10.6540428309057	-21.5355428366812
R1 20130612	2.68445762535664	0.0630802906217838	0.851010707726428	-10.6540428309057	-18.5355428366812
R1 20130612	2.78445762535664	0.0630802906217838	0.451010707726427	-10.6540428309057	-21.3355428366812
R1 20130612	2.68445762535664	0.0630802906217838	0.651010707726428	-10.6540428309057	-19.6355428366812
R1 20130612	2.58445762535663	0.0630802906217838	0.751010707726427	-10.6540428309057	-18.8355428366812
R1 20130612	2.78445762535664	0.0630802906217838	0.851010707726428	-10.6540428309057	-18.8355428366812
R1 20130612	2.68445762535664	0.0630802906217838	0.651010707726428	-10.6540428309057	-17.6355428366812
R1 20130612	2.68445762535664	0.0630802906217838	0.651010707726428	-10.6540428309057	-18.5355428366812
R1 20130612	2.68445762535664	0.0630802906217838	0.851010707726428	-10.6540428309057	-17.3355428366812
R1 20130612	2.68445762535664	0.0630802906217838	0.851010707726428	-10.6540428309057	-16.3355428366812
R1 20130612	2.68445762535664	0.0630802906217838	0.551010707726427	-10.6540428309057	-18.7355428366812
R1 20130612	2.68445762535664	0.0630802906217838	0.951010707726427	-10.6540428309057	-16.7355428366812
R1 20130612	2.78445762535664	0.0630802906217838	0.751010707726427	-10.6540428309057	-17.9355428366812
R1 20130612	2.78445762535664	0.0630802906217838	1.25101070772643	-10.6540428309057	-12.1355428366812
R1 20130612	2.78445762535664	0.0630802906217838	1.25101070772643	-10.6540428309057	-12.9355428366812
R1 20130612	2.68445762535664	0.0630802906217838	1.15101070772643	-10.6540428309057	-13.6355428366812
R1 20130612	2.68445762535664	0.0630802906217838	1.25101070772643	-10.6540428309057	-13.2355428366812
R1 20130612	2.68445762535664	0.0630802906217838	1.35101070772643	-10.6540428309057	-12.0355428366812
R1 20130612	2.58445762535663	0.0630802906217838	1.35101070772643	-10.6540428309057	-12.3355428366812
R1 20130612	2.68445762535664	0.0630802906217838	1.35101070772643	-10.6540428309057	-13.4355428366812
R1 20130612	2.78445762535664	0.0630802906217838	1.45101070772643	-10.6540428309057	-10.3355428366812
R1 20130612	2.78445762535664	0.0630802906217838	1.45101070772643	-10.6540428309057	-10.6355428366812
R1 20130612	2.78445762535664	0.0630802906217838	1.55101070772643	-10.6540428309057	-11.3355428366812
R1 20130612	2.78445762535664	0.0630802906217838	1.45101070772643	-10.6540428309057	-12.5355428366812
R1 20130612	2.78445762535664	0.0630802906217838	1.35101070772643	-10.6540428309057	-7.93554283668118
R1 20130612	2.48445762535664	0.0630802906217838	1.55101070772643	-10.6540428309057	-6.83554283668118
R1 20130612	2.48445762535664	0.0630802906217838	1.15101070772643	-10.6540428309057	-9.43554283668118
R1 20130612	2.58445762535663	0.0630802906217838	1.65101070772643	-10.6540428309057	-5.03554283668118
R1 20130612	2.58445762535663	0.0630802906217838	0.951010707726427	-10.6540428309057	-11.3355428366812
R1 20130612	2.68445762535664	0.0630802906217838	0.851010707726428	-10.6540428309057	-18.4355428366812
R1 20130612	2.78445762535664	0.0630802906217838	1.55101070772643	-10.6540428309057	-12.6355428366812
R1 20130612	2.78445762535664	0.0630802906217838	1.15101070772643	-10.6540428309057	-14.6355428366812
R1 20130612	2.78445762535664	0.0630802906217838	1.15101070772643	-10.6540428309057	-12.7355428366812
R1 20130612	2.78445762535664	0.0630802906217838	1.25101070772643	-10.6540428309057	-12.7355428366812
R1 20130612	2.68445762535664	0.0630802906217838	1.15101070772643	-10.6540428309057	-13.1355428366812
R1 20130612	2.78445762535664	0.0630802906217838	1.05101070772643	-10.6540428309057	-13.5355428366812
R1 20130612	2.68445762535664	0.0630802906217838	1.15101070772643	-10.6540428309057	-12.0355428366812
R1 20130612	2.68445762535664	0.0630802906217838	1.05101070772643	-10.6540428309057	-11.9355428366812
R1 20130612	2.58445762535663	0.0630802906217838	1.05101070772643	-10.6540428309057	-11.2355428366812
R1 20130612	2.68445762535664	0.0630802906217838	0.751010707726427	-10.6540428309057	-14.1355428366812
R1 20130612	2.68445762535664	0.0630802906217838	0.851010707726428	-10.6540428309057	-14.2355428366812
R1 20130612	2.68445762535664	0.0630802906217838	0.851010707726428	-10.6540428309057	-14.7355428366812
R1 20130612	2.68445762535664	0.0630802906217838	0.551010707726427	-10.6540428309057	-15.8355428366812
R1 20130612	2.68445762535664	0.0630802906217838	0.451010707726427	-10.6540428309057	-16.5355428366812
R1 20130612	2.68445762535664	0.0630802906217838	0.451010707726427	-10.6540428309057	-16.5355428366812
R1 20130612	2.68445762535664	0.0630802906217838	0.251010707726427	-10.6540428309057	-17.2355428366812
R1 20130612	2.68445762535664	0.0630802906217838	0.451010707726427	-10.6540428309057	-17.0355428366812
R1 20130612	2.68445762535664	0.0630802906217838	0.651010707726428	-10.6540428309057	-15.6355428366812
R1 20130612	2.68445762535664	0.0630802906217838	0.551010707726427	-10.6540428309057	-15.6355428366812
R1 20130612	2.68445762535664	0.0630802906217838	0.251010707726427	-10.6540428309057	-17.5355428366812
R1 20130612	2.68445762535664	0.0630802906217838	0.551010707726427	-10.6540428309057	-15.8355428366812
R1 20130612	2.68445762535664	0.0630802906217838	0.351010707726427	-10.6540428309057	-16.7355428366812
R1 20130612	2.68445762535664	0.0630802906217838	0.651010707726428	-10.6540428309057	-14.4355428366812
R1 20130612	2.58445762535663	0.0630802906217838	0.651010707726428	-10.6540428309057	-13.8355428366812
R1 20130612	2.68445762535664	0.0630802906217838	0.351010707726427	-10.6540428309057	-16.9355428366812
R1 20130612	2.68445762535664	0.0630802906217838	0.551010707726427	-10.6540428309057	-15.9355428366812
R1 20130612	2.68445762535664	0.0630802906217838	0.351010707726427	-10.6540428309057	-16.5355428366812
R1 20130612	2.68445762535664	0.0630802906217838	0.851010707726428	-10.6540428309057	-14.4355428366812
R1 20130612	2.68445762535664	0.0630802906217838	0.851010707726428	-10.6540428309057	-13.8355428366812
R1 20130612	2.78445762535664	0.0630802906217838	1.15101070772643	-10.6540428309057	-12.7355428366812
R1 20130612	2.78445762535664	0.0630802906217838	1.05101070772643	-10.6540428309057	-9.73554283668118
R1 20130612	2.78445762535664	0.0630802906217838	1.35101070772643	-10.6540428309057	-9.43554283668118
R1 20130612	2.68445762535664	0.0630802906217838	1.15101070772643	-10.6540428309057	-9.73554283668118
R1 20130612	2.68445762535664	0.0630802906217838	1.15101070772643	-10.6540428309057	-9.53554283668118
R1 20130612	2.68445762535664	0.0630802906217838	1.25101070772643	-10.6540428309057	-10.2355428366812
R1 20130612	2.68445762535664	0.0630802906217838	1.25101070772643	-10.6540428309057	-10.8355428366812
[truncated: 171,147 more rows]
