# Supplementary material for: Statistical modelling for precision agriculture: A case study in optimal environmental schedules for Agaricus Bisporus production via variable domain functional regression
Source: PLoS One. 2017 Sep 29;12(9):e0181921. doi: 10.1371/journal.pone.0181921 (PMC5621675; doi:10.1371/journal.pone.0181921)
Supplement: S1 Data — (ZIP) [file pone.0181921.s001.zip › code_data/data/yieldsDM.csv]

.id	YieldTotalkgsqm	pH	MC	Growingareasqm	Compostfilledkgsqm	totdays	CompostProvider	Wateringsystem
R1 20130319	-1.69891304347826			-38.6820652173913	0.352173913043472	-3.33378623188406	B	Old
R1 20130612	-2.39891304347826	-0.092207792207792	1.72082591070519	-20.4320652173913	2.05217391304348	-2.25045289855072	B	Old
R1 20130729	2.90108695652174			-38.6820652173913	0.852173913043473	-1.20878623188406	B	Old
R1 20131028	2.10108695652174			-2.18206521739131	1.75217391304348	-1.22961956521739	B	Old
R1 20140319	1.00108695652174	-0.192207792207792	0.320825910705196	16.0679347826087	1.45217391304348	-0.271286231884055	B	Old
R1 20140508	-3.99891304347826	0.00779220779220857	-0.279174089294806	-2.18206521739131	1.55217391304348	1.62454710144928	B	Old
R1 20140813	3.00108695652174	0.00779220779220857	-0.279174089294806	-2.18206521739131	4.05217391304348	-1.41711956521739	A	New
R1 20140929	0.10108695652174	-0.092207792207792	0.720825910705194	16.0679347826087	-1.84782608695652	-2.25045289855072	A	New
R1 20141117	0.201086956521742	0.207792207792208	0.720825910705194	16.0679347826087	-0.947826086956525	-1.04211956521739	A	New
R1 20141231	-2.29891304347826	0.107792207792208	-1.27917408929481	-2.18206521739131	-1.84782608695652	-0.667119565217391	A	New
R10 20141015	-1.99891304347826	0.00779220779220857	-0.876283976494804	-20.4320652173913	-4.24782608695652	-1.12545289855072	A	New
R10 20141201	-0.39891304347826	0.107792207792208	-0.910541789694804	-2.18206521739131	0.452173913043481	-1.18795289855072	A	New
R10 20150119	-0.698913043478257	0.00779220779220857	1.45782837230519	16.0679347826087	2.05217391304348	0.437047101449281	A	New
R10 20150420	-1.39891304347826	-0.392207792207792	-0.979174089294808	16.0679347826087	-4.14782608695653	0.582880434782609	A	New
R11 20140616	-0.198913043478257	0.107792207792208	0.420825910705197	16.0679347826087	-4.74782608695652	-1.04211956521739	A	New
R11 20140804	-0.998913043478261	0.107792207792208	-0.479174089294808	16.0679347826087	1.55217391304348	-1.08378623188406	A	New
R11 20140917	-1.49891304347826			-20.4320652173913	-0.247826086956522	1.64538043478261	A	New
R11 20141105	-2.89891304347826	0.107792207792208	0.0208259107051916	-2.18206521739131	-1.14782608695653	-0.458786231884055	A	New
R11 20150316	0.801086956521743	0.107792207792208	-0.979174089294808	16.0679347826087	-1.04782608695652	1.70788043478261	A	New
R11 20150504	0.201086956521742	-0.092207792207792	-1.0791740892948	16.0679347826087	-3.24782608695652	1.68704710144928	A	New
R12 20141013	0.10108695652174	0.107792207792208	-0.279174089294806	16.0679347826087	-3.04782608695652	-1.22961956521739	A	New
R12 20141127	0.501086956521739	0.107792207792208	1.4208259107052	16.0679347826087	0.552173913043475	-0.208786231884055	A	New
R12 20150224	-0.198913043478257	-0.092207792207792	-0.379174089294807	16.0679347826087	-3.54782608695652	1.77038043478261	A	New
R12 20150413	-0.198913043478257	-0.192207792207792	-0.0791740892948027	16.0679347826087	-9.04782608695652	0.603713768115945	A	New
R13 20140924	-1.49891304347826	-0.092207792207792	0.120825910705193	-2.18206521739131	-2.34782608695652	-0.187952898550719	A	New
R13 20141112	-2.19891304347826	0.207792207792208	0.320825910705196	-20.4320652173913	-1.24782608695652	-0.479619565217391	A	New
R13 20141229	-1.29891304347826	0.207792207792208	-0.779174089294806	16.0679347826087	-0.147826086956528	-0.146286231884055	A	New
R14 20140915	1.10108695652174	0.00779220779220857	-0.379174089294807	16.0679347826087	2.05217391304348	-1.10461956521739	A	New
R14 20141103	-2.19891304347826	0.107792207792208	0.0208259107051916	16.0679347826087	1.35217391304347	0.478713768115945	A	New
R14 20150302	2.70108695652174	-0.192207792207792	0.120825910705193	16.0679347826087	1.65217391304348	3.33288043478261	A	New
R14 20150323	0.801086956521743	0.107792207792208	-0.679174089294804	16.0679347826087	-1.24782608695652	3.54121376811595	A	New
R2 20130305	0.401086956521738			-38.6820652173913	0.452173913043481	0.791213768115945	B	Old
R2 20130424	3.40108695652174			-20.4320652173913	0.352173913043472	2.74954710144928	B	Old
R2 20130801	2.50108695652174	-0.192207792207792	0.720825910705194	-20.4320652173913	5.75217391304348	-0.562952898550719	B	Old
R2 20130916	2.70108695652174			-20.4320652173913	2.95217391304348	-0.312952898550719	B	Old
R2 20131216	1.60108695652174			-2.18206521739131	5.25217391304348	0.832880434782609	B	Old
R2 20140203	-0.998913043478261	-0.092207792207792	3.52082591070519	-2.18206521739131	1.15217391304348	1.74954710144928	B	Old
R2 20140323	2.00108695652174			16.0679347826087	7.85217391304347	0.541213768115945	B	Old
R2 20141001	2.60108695652174	-0.092207792207792	0.720825910705194	-20.4320652173913	-3.84782608695652	-1.35461956521739	A	New
R2 20141119	0.401086956521738	0.207792207792208	-1.27917408929481	-2.18206521739131	-1.64782608695653	-1.41711956521739	A	New
R2 20150105	-2.49891304347826	0.107792207792208	-1.27917408929481	16.0679347826087	0.752173913043478	0.416213768115945	A	New
R3 20130404	0.10108695652174			-20.4320652173913	2.85217391304347	0.749547101449281	B	Old
R3 20130827	-0.498913043478261	-0.092207792207792	1.8208259107052	-20.4320652173913	3.85217391304347	-1.22961956521739	B	Old
R3 20140113	-0.698913043478257			-2.18206521739131	-0.647826086956528	-0.146286231884055	B	Old
R3 20140305	-0.39891304347826	-0.192207792207792	1.62082591070519	-2.18206521739131	1.25217391304348	-0.458786231884055	B	Old
R3 20140728	-1.09891304347826	0.00779220779220857	-0.279174089294806	16.0679347826087	-0.747826086956522	-0.271286231884055	A	New
R3 20140911	3.00108695652174	0.00779220779220857	-0.279174089294806	-2.18206521739131	4.05217391304348	-1.20878623188406	A	New
R3 20150129	-3.39891304347826	-0.192207792207792	-0.0791740892948027	-2.18206521739131	2.95217391304348	-0.521286231884055	A	New
R3 20150314	-2.29891304347826	0.00779220779220857	0.220825910705194	-2.18206521739131	0.152173913043484	0.770380434782609	A	New
R4 20130420	-0.498913043478261			-38.6820652173913	-1.44782608695652	2.64538043478261	B	Old
R4 20130610	-2.99891304347826			-38.6820652173913	1.65217391304348	0.499547101449281	B	Old
R4 20130725	1.80108695652174	-0.192207792207792	0.420825910705197	-20.4320652173913	7.45217391304348	-1.20878623188406	B	Old
R4 20131205	-0.798913043478258			16.0679347826087	7.55217391304348	0.562047101449281	B	Old
R4 20140127	-0.198913043478257			16.0679347826087	-0.047826086956519	-0.312952898550719	B	Old
R4 20140315	-2.29891304347826	-0.192207792207792	-0.0791740892948027	-2.18206521739131	1.75217391304348	1.72871376811595	B	Old
R4 20140506	-1.19891304347826	-0.092207792207792	-0.679174089294804	16.0679347826087	1.75217391304348	1.47871376811595	B	Old
R4 20140623	2.10108695652174	0.107792207792208	0.720825910705194	16.0679347826087	5.05217391304348	-0.125452898550719	A	New
R4 20140807	1.50108695652174	0.107792207792208	-1.27917408929481	-20.4320652173913	-0.647826086956528	-1.33378623188406	A	New
R4 20140922	0.801086956521743	-0.092207792207792	-0.279174089294806	16.0679347826087	-2.34782608695652	-1.27128623188406	A	New
R4 20141110	2.20108695652174	0.207792207792208	0.720825910705194	16.0679347826087	0.0521739130434753	-0.521286231884055	A	New
R4 20141224	-1.59891304347826	0.207792207792208	-0.279174089294806	-2.18206521739131	-0.847826086956516	-0.521286231884055	A	New
R4 20150209	1.30108695652174	0.107792207792208	0.720825910705194	16.0679347826087	3.75217391304348	0.562047101449281	A	New
R4 20150326	-0.39891304347826	0.107792207792208	-0.179174089294804	-20.4320652173913	-1.64782608695653	2.58288043478261	A	New
R5 20141022	1.30108695652174	0.107792207792208	-0.479174089294808	-2.18206521739131	-1.04782608695652	-1.27128623188406	A	New
R5 20141208	-2.19891304347826	0.107792207792208	-0.379174089294807	16.0679347826087	0.752173913043478	-0.229619565217391	A	New
R5 20150126	1.10108695652174	-0.192207792207792	0.220825910705194	16.0679347826087	0.352173913043472	-0.333786231884055	A	New
R5 20150311	-0.89891304347826	-0.092207792207792	2.4208259107052	-20.4320652173913	-1.24782608695652	-0.437952898550719	A	New
R5 20150427	-0.598913043478262	-0.092207792207792	-0.979174089294808	16.0679347826087	-7.84782608695652	1.85371376811595	A	New
R6 20140825	1.80108695652174	0.107792207792208	-0.879174089294807	16.0679347826087	0.452173913043481	-2.27128623188406	A	New
R6 20141008	0.10108695652174	-0.092207792207792	0.520825910705192	-2.18206521739131	-6.14782608695653	-3.29211956521739	A	New
R6 20141126	-2.29891304347826	0.107792207792208	1.4208259107052	-20.4320652173913	1.75217391304348	-1.20878623188406	A	New
R6 20150112	-3.29891304347826	0.00779220779220857	-1.1791740892948	16.0679347826087	-0.547826086956519	-1.56295289855072	A	New
R6 20150226	1.60108695652174	-0.092207792207792	-0.379174089294807	-20.4320652173913	-2.74782608695652	0.541213768115945	A	New
R6 20150415	-0.798913043478258	-0.192207792207792	-0.0791740892948027	-2.18206521739131	-8.64782608695653	1.74954710144928	A	New
R7 20140414	0.501086956521739	-0.192207792207792	1.9208259107052	16.0679347826087	0.0521739130434753	0.874547101449281	A	New
R7 20140602	1.00108695652174	0.107792207792208	-0.379174089294807	16.0679347826087	-4.54782608695652	-3.47961956521739	A	New
R7 20140716	2.60108695652174	0.00779220779220857	-0.979174089294808	-20.4320652173913	0.852173913043473	-0.521286231884055	A	New
R7 20140901	3.70108695652174	0.207792207792208	-1.1791740892948	16.0679347826087	1.65217391304348	-0.167119565217391	A	New
R7 20141020	0.901086956521738	0.00779220779220857	-0.659227894094805	16.0679347826087	-1.14782608695653	-0.167119565217391	A	New
R7 20141205	2.70108695652174	0.107792207792208	-0.113929088094807	-2.18206521739131	6.75217391304348	0.624547101449281	A	New
R7 20150304	1.50108695652174	0.00779220779220857	0.0208259107051916	-2.18206521739131	0.152173913043484	2.54121376811595	A	New
R7 20150422	-0.298913043478258	-0.092207792207792	-0.879174089294807	-20.4320652173913	-2.44782608695652	2.49954710144928	A	New
R8 20140108	-2.79891304347826	0.107792207792208	1.22351471600519	-38.6820652173913	1.25217391304348	0.478713768115945	A	New
R8 20140519	-0.798913043478258	0.00779220779220857	-1.27917408929481	16.0679347826087	-9.94782608695652	-0.271286231884055	A	New
R8 20140707	0.301086956521743	0.00779220779220857	-0.579174089294803	16.0679347826087	-1.44782608695652	0.853713768115945	A	New
R8 20140822	0.801086956521743	-0.092207792207792	0.220825910705194	-20.4320652173913	0.352173913043472	-0.479619565217391	A	New
R8 20141124	-0.0989130434782624	0.207792207792208	-0.979174089294808	16.0679347826087	-0.547826086956519	0.437047101449281	A	New
R8 20150407	1.90108695652174	0.107792207792208	-0.179174089294804	16.0679347826087	-0.547826086956519	1.77038043478261	A	New
R9 20141210	0.701086956521742	0.107792207792208	-0.279174089294806	-2.18206521739131	0.352173913043472	-0.125452898550719	A	New
R9 20150128	-1.29891304347826	-0.192207792207792	-0.179174089294804	-2.18206521739131	3.75217391304348	-1.47961956521739	A	New
R9 20150312	-0.89891304347826	-0.092207792207792	2.4208259107052	16.0679347826087	-0.547826086956519	-0.125452898550719	A	New
R9 20150429	-0.198913043478257	-0.092207792207792	-1.27917408929481	-2.18206521739131	-1.44782608695652	1.83288043478261	A	New
